# Supplementary material for: Rietveld refinement of Ba5(AsO4)3Cl from high-resolution synchrotron data
Source: Acta Crystallogr Sect E Struct Rep Online. 2008 Aug 23;64(Pt 9):i63–4. doi: 10.1107/S1600536808026901 (PMC2960624; doi:10.1107/S1600536808026901)
Supplement: Supplementary file 1 [file e-64-00i63-sup1.cif]

##############################################################################
###                                                                        ###
###        Electronic paper (Acta Crystallographica Section E)             ###
###                                                                        ###
##############################################################################
#                                                                            #
# This CIF contains the data in a paper accepted for publication in Acta     #
# Crystallographica Section E. It conforms to the requirements of Notes      #
# for Authors for Section E, and has been peer reviewed under the auspices   #
# of the IUCr Commission on Journals.                                        #
#                                                                            #
# Full details of the Crystallographic Information File format               #
# are given in the paper "The Crystallographic Information File (CIF):       #
# a New Standard Archive File for Crystallography" by S. R. Hall, F. H.      #
# Allen and I. D. Brown [Acta Cryst. (1991), A47, 655-685].                  #
#                                                                            #
# The current version of the core CIF dictionary is obtainable from          #
# ftp://ftp.iucr.org/pub/cif_core.dic. The current version number is 2.4.    #
#                                                                            #
# Software is freely available for graphical display of the structure(s) in  #
# this CIF.  For information consult the CIF home page http://www.iucr.org/  #
# cif/home.html                                                              #
#                                                                            #
# This file may be used for bona fide research purposes within the           #
# scientific community so long as proper attribution is given to the journal # 
# article from which it was obtained.                                        #
#                                                                            #
##############################################################################
                                             
data_global
_journal_data_validation_number     ?
_journal_date_recd_electronic     2008-07-30
_journal_date_accepted     2008-08-20
_journal_name_full     'Acta Crystallographica, Section E'
_journal_year     2008
_journal_volume     64
_journal_issue      9
_journal_page_first     i63
_journal_page_last     i64
_journal_paper_category     QI
_journal_coeditor_code     WM2188
_publ_contact_author_name     'Dr. Anthony M. T. Bell'
_publ_contact_author_address
; Synchrotron Radiation Source
  STFC Daresbury Laboratory
  Daresbury
  Warrington
  Cheshire
  WA4 4AD
  UK
;
_publ_contact_author_email     a.m.t.bell@dl.ac.uk
_publ_contact_author_fax     '01925-603124'
_publ_contact_author_phone     '01925-603807'
_publ_section_title
;
Rietveld refinement of Ba~5~(AsO~4~)~3~Cl from high-resolution synchrotron data
;
_publ_section_title_footnote     .
loop_
    _publ_author_name
    _publ_author_address
    'Bell, Anthony M. T.'
;     Synchrotron Radiation Source
      STFC Daresbury Laboratory
      Daresbury
      Warrington
      Cheshire
      WA4 4AD
      England
;
    'Henderson, C. Michael B.'
;     School of Earth, Atmospheric and Environmental Sciences
      University of Manchester
      Manchester
      M13 9PL
      England
;
    'Wendlandt, Richard F.'
;     Department of Geology and Geological Engineering
      Colorado School of Mines
      Golden, CO 80401
      USA
;
    'Harrison, Wendy J.'
;     Department of Geology and Geological Engineering
      Colorado School of Mines
      Golden, CO 80401
      USA
;
_publ_section_synopsis     .
data_I
_chemical_name_systematic
;
pentabarium tris(arsenate(V)) chloride
;
_chemical_name_common     'Barium As-apatite'
_chemical_formula_moiety     ?
_chemical_formula_sum     'As3 Ba5 Cl1 O12'
_chemical_formula_structural     'Ba5 (As O4)3 Cl'
_chemical_formula_analytical     ?
_chemical_formula_weight     1138.846
_chemical_melting_point     ?
_space_group_crystal_system     hexagonal
_space_group_name_H-M_alt     'P 63/m'
_space_group_name_Hall     '-P 6c'
loop_
    _symmetry_equiv_pos_as_xyz
    'x, y, z'
    '-y, x-y, z'
    '-x+y, -x, z'
    '-x, -y, z+1/2'
    'y, -x+y, z+1/2'
    'x-y, x, z+1/2'
    '-x, -y, -z'
    'y, -x+y, -z'
    'x-y, x, -z'
    'x, y, -z-1/2'
    '-y, x-y, -z-1/2'
    '-x+y, -x, -z-1/2'
_cell_length_a     10.55700(10)
_cell_length_b     10.55700(10)
_cell_length_c     7.73912(8)
_cell_angle_alpha     90
_cell_angle_beta     90
_cell_angle_gamma     120
_cell_volume     746.980(10)
_cell_formula_units_Z     2
_cell_measurement_temperature     298
_exptl_crystal_density_diffrn     5.06330(10)
_exptl_crystal_density_meas     ?
_exptl_crystal_density_method     'not measured'
_exptl_crystal_F_000     ?
_exptl_absorpt_coefficient_mu     56.0740(10)
_exptl_absorpt_correction_type     none
_exptl_absorpt_process_details     ?
_exptl_absorpt_correction_T_min     ?
_exptl_absorpt_correction_T_max     ?
_diffrn_ambient_temperature     298
_diffrn_radiation_type     Synchrotron
_diffrn_radiation_wavelength     0.998043
_diffrn_radiation_monochromator     'Si(111) channel-cut crystal'
_diffrn_measurement_device_type     'In-house design'
_refine_ls_matrix_type     ?
_refine_ls_R_factor_all     0.0898
_refine_ls_goodness_of_fit_all     1.227
_refine_ls_restrained_S_all     ?
_refine_ls_number_parameters     21
_refine_ls_number_restraints     0
_refine_ls_number_constraints     3
_refine_ls_hydrogen_treatment     ?
_refine_ls_weighting_scheme     ?
_refine_ls_weighting_details     ?
_refine_ls_shift/su_max     0.001
_refine_ls_shift/su_mean     ?
_refine_ls_extinction_method     ?
_refine_ls_extinction_coef     ?
loop_
    _atom_type_symbol
    _atom_type_description
    _atom_type_scat_dispersion_real
    _atom_type_scat_dispersion_imag
    _atom_type_scat_source
    Ba Ba 56.201 4.374 'http://henke.lbl.gov/optical_constants/asf.html'
    As As 30.659 3.637 'http://henke.lbl.gov/optical_constants/asf.html'
    O O 8.024 0.013 'http://henke.lbl.gov/optical_constants/asf.html'
    Cl Cl 17.239 0.310 'http://henke.lbl.gov/optical_constants/asf.html'
_computing_data_collection     'local software'
_computing_cell_refinement     'Celref (Laugier & Bochu, 2003)'
_computing_data_reduction     'local software'
_computing_structure_solution     'coordinates taken from a related compound'
_computing_structure_refinement     'TOPAS (Coelho, 2000)'
_computing_molecular_graphics     'Balls and Sticks (Kang & Ozawa, 2003)'
_computing_publication_material     'publCIF (Westrip, 2008)'
loop_
    _atom_site_type_symbol
    _atom_site_label
    _atom_site_fract_x
    _atom_site_fract_y
    _atom_site_fract_z
    _atom_site_U_iso_or_equiv
    _atom_site_adp_type
    _atom_site_calc_flag
    _atom_site_refinement_flags
    _atom_site_occupancy
    _atom_site_disorder_assembly
    _atom_site_disorder_group
    Ba Ba1 0.3333 0.6667 0.0061(9) 0.0590(10)
                                            Uani d S 1 . .
    Ba Ba2 0.2445(4) 0.9874(6) 0.2500 0.0650(10)
                                               Uani d S 1 . .
    As As1 0.4047(7) 0.3716(7) 0.2500 0.059(2) Uani d S 1 . .
    O O1 0.347(7) 0.495(6) 0.2500 0.13(2) Uani d S 1 . .
    O O2 0.591(4) 0.473(4) 0.2500 0.080(10)
                                          Uani d S 1 . .
    O O3 0.354(2) 0.280(3) 0.068(3) 0.065(8) Uani d . 1 . .
    Cl Cl1 0.0000 0.0000 0.0000 0.070(6) Uani d S 1 . .
_geom_special_details
;
;
loop_
    _geom_bond_atom_site_label_1
    _geom_bond_atom_site_label_2
    _geom_bond_site_symmetry_2
    _geom_bond_distance
    _geom_bond_publ_flag
    Ba1 O1 2_665 2.67(5) ?
    Ba1 O1 3_565 2.67(5) ?
    Ba1 O1 . 2.67(5) y
    Ba1 O2 9 2.81(4) y
    Ba1 O2 8_565 2.81(4) ?
    Ba1 O2 7_665 2.81(4) ?
    Ba1 O3 8_565 3.12(3) ?
    Ba1 O3 9 3.12(3) y
    Ba1 O3 7_665 3.12(3) ?
    Ba2 O2 2_665 2.59(4) y
    Ba2 O3 8_565 2.62(4) y
    Ba2 O3 5_565 2.62(4) ?
    Ba2 O3 10_566 3.05(4) ?
    Ba2 O3 1_565 3.05(4) y
    Ba2 O1 3_565 3.14(4) y
    Ba2 Cl1 1_565 3.281(5) y
    Ba2 Cl1 4_565 3.281(5) ?
    As1 O3 . 1.64(2) y
    As1 O3 10_556 1.64(2) ?
    As1 O1 . 1.70(8) y
    As1 O2 . 1.70(4) y
loop_
    _geom_angle_atom_site_label_1
    _geom_angle_atom_site_label_2
    _geom_angle_atom_site_label_3
    _geom_angle_site_symmetry_1
    _geom_angle_site_symmetry_3
    _geom_angle
    _geom_angle_publ_flag
    O3 As1 O3 . 10_556 118(2) y
    O3 As1 O1 . . 108.0(10)
                         y
    O3 As1 O1 10_556 . 108.0(10)
                              ?
    O3 As1 O2 . . 108(2) y
    O3 As1 O2 10_556 . 108(2) ?
    O1 As1 O2 . . 106(2) y
