# Supplementary material for: Rietveld refinement of Ba5(AsO4)3Cl from high-resolution synchrotron data
Source: Acta Crystallogr Sect E Struct Rep Online. 2008 Aug 23;64(Pt 9):i63–4. doi: 10.1107/S1600536808026901 (PMC2960624; doi:10.1107/S1600536808026901)
Supplement: Supplementary file 2 [file e-64-00i63-Isup2.rtv]

##############################################################################
###    CIF submission form for powder diffraction data (IUCr journals)     ###
###                                              Version 11 February 2005  ###
##############################################################################

# This is an electronic "form" for submitting powder diffraction data in CIF 
# format to an IUCr journal.  The data for each powder profile should be sent 
# as a separate file consisting of one data block.  The value of _pd_block_id 
# is used to associate each powder profile with a Rietveld refinement, since 
# it must match the value of _pd_block_diffractogram_id in the CIF used to 
# report the results of the refinement. The current version of the powder 
# CIF dictionary, which contains definitions of the terms starting _pd_,  
# may be obtained from http://www.iucr.org/iucr-top/cif/pd/index.html.  
# Note that the query marks '?' are significant as placeholders, and should 
# not be deleted where a data item is not given, UNLESS the accompanying data 
# name is also deleted. Lines should not exceed 80 characters in length.  The 
# comments following a hash symbol '#' may be deleted if wished.

data_I
#
#_pd_block_id      baasapatitepd

loop_
      _pd_proc_point_id                           
      _pd_proc_2theta_corrected
      _pd_proc_intensity_net                     
      _pd_calc_intensity_net                     
      _pd_proc_ls_weight                        
1	6.00	205	260	1
2	6.01	216	259	1
3	6.02	231	258	1
4	6.03	222	257	1
5	6.04	219	256	1
6	6.05	223	255	1
7	6.06	236	254	1
8	6.07	243	253	1
9	6.08	238	252	1
10	6.09	217	251	1
11	6.10	224	250	1
12	6.11	231	249	1
13	6.12	203	248	1
14	6.13	228	247	1
15	6.14	232	246	1
16	6.15	226	245	1
17	6.16	219	245	1
18	6.17	223	244	1
19	6.18	212	243	1
20	6.19	221	242	1
21	6.20	221	241	1
22	6.21	235	240	1
23	6.22	227	240	1
24	6.23	234	239	1
25	6.24	229	239	1
26	6.25	254	239	1
27	6.26	267	242	1
28	6.27	268	246	1
29	6.28	268	243	1
30	6.29	236	237	1
31	6.30	211	234	1
32	6.31	222	233	1
33	6.32	231	232	1
34	6.33	223	231	1
35	6.34	214	230	1
36	6.35	214	229	1
37	6.36	220	228	1
38	6.37	211	228	1
39	6.38	205	227	1
40	6.39	222	226	1
41	6.40	221	225	1
42	6.41	206	225	1
43	6.42	211	224	1
44	6.43	209	223	1
45	6.44	213	223	1
46	6.45	202	222	1
47	6.46	216	221	1
48	6.47	214	221	1
49	6.48	211	220	1
50	6.49	222	219	1
51	6.50	206	219	1
52	6.51	208	218	1
53	6.52	211	217	1
54	6.53	224	217	1
55	6.54	203	216	1
56	6.55	213	215	1
57	6.56	208	215	1
58	6.57	210	214	1
59	6.58	206	214	1
60	6.59	217	213	1
61	6.60	198	212	1
62	6.61	210	212	1
63	6.62	190	211	1
64	6.63	216	211	1
65	6.64	226	210	1
66	6.65	215	210	1
67	6.66	199	209	1
68	6.67	214	208	1
69	6.68	219	208	1
70	6.69	204	207	1
71	6.70	209	207	1
72	6.71	205	206	1
73	6.72	210	206	1
74	6.73	200	205	1
75	6.74	210	205	1
76	6.75	200	204	1
77	6.76	215	204	1
78	6.77	209	203	1
79	6.78	204	203	1
80	6.79	201	202	1
81	6.80	197	202	1
82	6.81	195	201	1
83	6.82	196	201	1
84	6.83	195	201	1
85	6.84	206	200	1
86	6.85	206	200	1
87	6.86	213	199	1
88	6.87	204	199	1
89	6.88	210	198	1
90	6.89	207	198	1
91	6.90	194	198	1
92	6.91	201	197	1
93	6.92	224	197	1
94	6.93	214	196	1
95	6.94	202	196	1
96	6.95	207	196	1
97	6.96	211	195	1
98	6.97	196	195	1
99	6.98	200	194	1
100	6.99	222	194	1
101	7.00	201	194	1
102	7.01	201	193	1
103	7.02	211	193	1
104	7.03	212	193	1
105	7.04	196	192	1
106	7.05	194	192	1
107	7.06	198	191	1
108	7.07	194	191	1
109	7.08	201	191	1
110	7.09	202	190	1
111	7.10	201	190	1
112	7.11	206	190	1
113	7.12	204	190	1
114	7.13	199	189	1
115	7.14	203	189	1
116	7.15	200	189	1
117	7.16	202	188	1
118	7.17	203	188	1
119	7.18	202	188	1
120	7.19	204	187	1
121	7.20	208	187	1
122	7.21	192	187	1
123	7.22	200	187	1
124	7.23	202	186	1
125	7.24	206	186	1
126	7.25	195	186	1
127	7.26	181	185	1
128	7.27	199	185	1
129	7.28	196	185	1
130	7.29	196	185	1
131	7.30	191	184	1
132	7.31	204	184	1
133	7.32	188	184	1
134	7.33	195	184	1
135	7.34	196	184	1
136	7.35	200	183	1
137	7.36	210	183	1
138	7.37	192	183	1
139	7.38	199	183	1
140	7.39	198	182	1
141	7.40	197	182	1
142	7.41	193	182	1
143	7.42	192	182	1
144	7.43	206	182	1
145	7.44	200	181	1
146	7.45	193	181	1
147	7.46	193	181	1
148	7.47	196	181	1
149	7.48	198	181	1
150	7.49	189	180	1
151	7.50	190	180	1
152	7.51	190	180	1
153	7.52	197	180	1
154	7.53	205	180	1
155	7.54	199	180	1
156	7.55	194	179	1
157	7.56	204	179	1
158	7.57	196	179	1
159	7.58	184	179	1
160	7.59	192	179	1
161	7.60	191	179	1
162	7.61	195	179	1
163	7.62	198	178	1
164	7.63	195	178	1
165	7.64	186	178	1
166	7.65	191	178	1
167	7.66	199	178	1
168	7.67	207	178	1
169	7.68	192	178	1
170	7.69	197	178	1
171	7.70	179	177	1
172	7.71	198	177	1
173	7.72	197	177	1
174	7.73	191	177	1
175	7.74	191	177	1
176	7.75	190	177	1
177	7.76	205	177	1
178	7.77	192	177	1
179	7.78	209	177	1
180	7.79	197	177	1
181	7.80	189	176	1
182	7.81	189	176	1
183	7.82	185	176	1
184	7.83	195	176	1
185	7.84	182	176	1
186	7.85	187	176	1
187	7.86	185	176	1
188	7.87	196	176	1
189	7.88	191	176	1
190	7.89	185	176	1
191	7.90	194	176	1
192	7.91	192	176	1
193	7.92	187	176	1
194	7.93	186	175	1
195	7.94	188	175	1
196	7.95	182	175	1
197	7.96	199	175	1
198	7.97	189	175	1
199	7.98	179	175	1
200	7.99	180	175	1
201	8.00	185	175	1
202	8.01	184	175	1
203	8.02	189	175	1
204	8.03	188	175	1
205	8.04	185	175	1
206	8.05	202	175	1
207	8.06	197	175	1
208	8.07	181	175	1
209	8.08	195	175	1
210	8.09	191	175	1
211	8.10	192	175	1
212	8.11	196	175	1
213	8.12	188	175	1
214	8.13	191	175	1
215	8.14	194	175	1
216	8.15	179	175	1
217	8.16	190	175	1
218	8.17	186	175	1
219	8.18	189	175	1
220	8.19	172	175	1
221	8.20	188	175	1
222	8.21	189	175	1
223	8.22	186	175	1
224	8.23	196	175	1
225	8.24	185	175	1
226	8.25	196	175	1
227	8.26	191	175	1
228	8.27	184	175	1
229	8.28	204	175	1
230	8.29	197	175	1
231	8.30	185	175	1
232	8.31	186	175	1
233	8.32	183	175	1
234	8.33	166	175	1
235	8.34	178	175	1
236	8.35	188	175	1
237	8.36	184	175	1
238	8.37	183	175	1
239	8.38	187	175	1
240	8.39	183	175	1
241	8.40	194	175	1
242	8.41	179	175	1
243	8.42	195	175	1
244	8.43	177	175	1
245	8.44	189	175	1
246	8.45	189	175	1
247	8.46	182	175	1
248	8.47	182	175	1
249	8.48	179	175	1
250	8.49	199	175	1
251	8.50	176	176	1
252	8.51	178	176	1
253	8.52	168	176	1
254	8.53	190	176	1
255	8.54	168	176	1
256	8.55	189	176	1
257	8.56	181	176	1
258	8.57	188	176	1
259	8.58	182	176	1
260	8.59	190	176	1
261	8.60	190	176	1
262	8.61	196	176	1
263	8.62	194	176	1
264	8.63	178	176	1
265	8.64	189	176	1
266	8.65	191	176	1
267	8.66	181	176	1
268	8.67	191	177	1
269	8.68	187	177	1
270	8.69	197	177	1
271	8.70	180	177	1
272	8.71	179	177	1
273	8.72	184	177	1
274	8.73	191	177	1
275	8.74	194	177	1
276	8.75	184	177	1
277	8.76	174	177	1
278	8.77	181	177	1
279	8.78	188	177	1
280	8.79	190	178	1
281	8.80	196	178	1
282	8.81	179	178	1
283	8.82	192	178	1
284	8.83	181	178	1
285	8.84	194	178	1
286	8.85	183	178	1
287	8.86	192	178	1
288	8.87	186	178	1
289	8.88	181	178	1
290	8.89	188	178	1
291	8.90	185	179	1
292	8.91	193	179	1
293	8.92	185	179	1
294	8.93	186	179	1
295	8.94	186	179	1
296	8.95	180	179	1
297	8.96	179	179	1
298	8.97	177	179	1
299	8.98	196	179	1
300	8.99	186	179	1
301	9.00	178	180	1
302	9.01	183	180	1
303	9.02	180	180	1
304	9.03	179	180	1
305	9.04	197	180	1
306	9.05	181	180	1
307	9.06	182	180	1
308	9.07	191	180	1
309	9.08	186	180	1
310	9.09	181	181	1
311	9.10	176	181	1
312	9.11	181	181	1
313	9.12	190	181	1
314	9.13	182	181	1
315	9.14	181	181	1
316	9.15	180	181	1
317	9.16	189	181	1
318	9.17	185	182	1
319	9.18	175	182	1
320	9.19	181	182	1
321	9.20	177	182	1
322	9.21	170	182	1
323	9.22	179	182	1
324	9.23	191	182	1
325	9.24	201	182	1
326	9.25	185	183	1
327	9.26	196	183	1
328	9.27	174	183	1
329	9.28	191	183	1
330	9.29	178	183	1
331	9.30	180	183	1
332	9.31	180	183	1
333	9.32	178	183	1
334	9.33	182	184	1
335	9.34	185	184	1
336	9.35	165	184	1
337	9.36	181	184	1
338	9.37	178	184	1
339	9.38	192	184	1
340	9.39	186	184	1
341	9.40	181	185	1
342	9.41	198	185	1
343	9.42	185	185	1
344	9.43	182	185	1
345	9.44	190	185	1
346	9.45	187	185	1
347	9.46	185	185	1
348	9.47	183	186	1
349	9.48	194	186	1
350	9.49	177	186	1
351	9.50	184	186	1
352	9.51	181	186	1
353	9.52	196	186	1
354	9.53	184	186	1
355	9.54	189	187	1
356	9.55	182	187	1
357	9.56	185	187	1
358	9.57	184	187	1
359	9.58	182	187	1
360	9.59	185	187	1
361	9.60	188	187	1
362	9.61	178	188	1
363	9.62	191	188	1
364	9.63	178	188	1
365	9.64	174	188	1
366	9.65	171	188	1
367	9.66	184	189	1
368	9.67	179	189	1
369	9.68	197	189	1
370	9.69	212	190	1
371	9.70	207	191	1
372	9.71	201	192	1
373	9.72	194	191	1
374	9.73	182	190	1
375	9.74	192	190	1
376	9.75	199	190	1
377	9.76	188	190	1
378	9.77	192	190	1
379	9.78	187	190	1
380	9.79	181	190	1
381	9.80	192	191	1
382	9.81	184	191	1
383	9.82	190	191	1
384	9.83	187	191	1
385	9.84	183	191	1
386	9.85	175	191	1
387	9.86	197	191	1
388	9.87	187	192	1
389	9.88	180	192	1
390	9.89	189	192	1
391	9.90	193	192	1
392	9.91	191	192	1
393	9.92	179	192	1
394	9.93	185	193	1
395	9.94	182	193	1
396	9.95	183	193	1
397	9.96	175	193	1
398	9.97	182	193	1
399	9.98	183	193	1
400	9.99	194	193	1
401	10.00	201	194	1
402	10.01	188	194	1
403	10.02	194	194	1
404	10.03	204	194	1
405	10.04	186	194	1
406	10.05	175	194	1
407	10.06	179	195	1
408	10.07	189	195	1
409	10.08	185	195	1
410	10.09	172	195	1
411	10.10	181	195	1
412	10.11	172	195	1
413	10.12	196	196	1
414	10.13	192	196	1
415	10.14	194	196	1
416	10.15	196	196	1
417	10.16	202	196	1
418	10.17	175	196	1
419	10.18	186	197	1
420	10.19	182	197	1
421	10.20	183	197	1
422	10.21	180	197	1
423	10.22	198	197	1
424	10.23	191	197	1
425	10.24	175	198	1
426	10.25	190	198	1
427	10.26	190	198	1
428	10.27	186	198	1
429	10.28	183	198	1
430	10.29	180	198	1
431	10.30	178	199	1
432	10.31	179	199	1
433	10.32	197	199	1
434	10.33	181	199	1
435	10.34	189	199	1
436	10.35	186	199	1
437	10.36	187	200	1
438	10.37	197	200	1
439	10.38	192	200	1
440	10.39	186	200	1
441	10.40	185	200	1
442	10.41	188	200	1
443	10.42	179	201	1
444	10.43	173	201	1
445	10.44	192	201	1
446	10.45	185	201	1
447	10.46	193	201	1
448	10.47	172	201	1
449	10.48	194	202	1
450	10.49	184	202	1
451	10.50	186	202	1
452	10.51	181	202	1
453	10.52	182	202	1
454	10.53	195	202	1
455	10.54	190	203	1
456	10.55	193	203	1
457	10.56	183	203	1
458	10.57	179	203	1
459	10.58	179	203	1
460	10.59	196	203	1
461	10.60	180	204	1
462	10.61	204	204	1
463	10.62	196	204	1
464	10.63	192	204	1
465	10.64	182	204	1
466	10.65	181	204	1
467	10.66	176	205	1
468	10.67	195	205	1
469	10.68	185	205	1
470	10.69	185	205	1
471	10.70	192	205	1
472	10.71	189	206	1
473	10.72	193	206	1
474	10.73	180	206	1
475	10.74	185	206	1
476	10.75	176	206	1
477	10.76	197	206	1
478	10.77	185	207	1
479	10.78	196	207	1
480	10.79	185	207	1
481	10.80	186	207	1
482	10.81	187	208	1
483	10.82	196	208	1
484	10.83	199	209	1
485	10.84	192	210	1
486	10.85	209	212	1
487	10.86	215	217	1
488	10.87	216	216	1
489	10.88	199	213	1
490	10.89	195	211	1
491	10.90	187	211	1
492	10.91	177	211	1
493	10.92	180	212	1
494	10.93	201	213	1
495	10.94	204	213	1
496	10.95	192	214	1
497	10.96	190	215	1
498	10.97	189	215	1
499	10.98	196	215	1
500	10.99	193	214	1
501	11.00	190	214	1
502	11.01	198	213	1
503	11.02	195	213	1
504	11.03	200	212	1
505	11.04	191	212	1
506	11.05	204	212	1
507	11.06	190	212	1
508	11.07	202	212	1
509	11.08	192	212	1
510	11.09	206	212	1
511	11.10	193	212	1
512	11.11	191	212	1
513	11.12	200	212	1
514	11.13	188	213	1
515	11.14	210	213	1
516	11.15	198	213	1
517	11.16	180	213	1
518	11.17	196	213	1
519	11.18	188	213	1
520	11.19	188	213	1
521	11.20	210	213	1
522	11.21	189	214	1
523	11.22	192	214	1
524	11.23	196	214	1
525	11.24	194	214	1
526	11.25	189	214	1
527	11.26	195	214	1
528	11.27	185	214	1
529	11.28	206	215	1
530	11.29	193	215	1
531	11.30	182	215	1
532	11.31	206	215	1
533	11.32	194	215	1
534	11.33	202	215	1
535	11.34	188	216	1
536	11.35	191	216	1
537	11.36	190	216	1
538	11.37	197	216	1
539	11.38	192	216	1
540	11.39	204	216	1
541	11.40	191	216	1
542	11.41	201	217	1
543	11.42	193	217	1
544	11.43	190	217	1
545	11.44	201	217	1
546	11.45	206	217	1
547	11.46	190	217	1
548	11.47	206	217	1
549	11.48	207	218	1
550	11.49	199	218	1
551	11.50	201	218	1
552	11.51	203	218	1
553	11.52	207	218	1
554	11.53	208	218	1
555	11.54	194	219	1
556	11.55	193	219	1
557	11.56	193	219	1
558	11.57	208	219	1
559	11.58	202	219	1
560	11.59	200	219	1
561	11.60	203	219	1
562	11.61	205	220	1
563	11.62	193	220	1
564	11.63	202	220	1
565	11.64	205	220	1
566	11.65	194	220	1
567	11.66	211	220	1
568	11.67	204	220	1
569	11.68	203	221	1
570	11.69	212	221	1
571	11.70	194	221	1
572	11.71	208	221	1
573	11.72	186	221	1
574	11.73	215	221	1
575	11.74	206	221	1
576	11.75	215	222	1
577	11.76	208	222	1
578	11.77	208	222	1
579	11.78	207	222	1
580	11.79	209	222	1
581	11.80	211	222	1
582	11.81	192	222	1
583	11.82	198	223	1
584	11.83	202	223	1
585	11.84	208	223	1
586	11.85	211	223	1
587	11.86	209	223	1
588	11.87	203	223	1
589	11.88	211	223	1
590	11.89	204	224	1
591	11.90	212	224	1
592	11.91	210	224	1
593	11.92	200	224	1
594	11.93	205	224	1
595	11.94	205	224	1
596	11.95	192	224	1
597	11.96	213	225	1
598	11.97	200	225	1
599	11.98	196	225	1
600	11.99	216	225	1
601	12.00	209	225	1
602	12.01	206	225	1
603	12.02	215	225	1
604	12.03	208	226	1
605	12.04	216	226	1
606	12.05	214	226	1
607	12.06	197	226	1
608	12.07	221	226	1
609	12.08	203	226	1
610	12.09	216	226	1
611	12.10	205	227	1
612	12.11	214	227	1
613	12.12	196	227	1
614	12.13	197	227	1
615	12.14	213	227	1
616	12.15	212	227	1
617	12.16	218	227	1
618	12.17	210	228	1
619	12.18	218	228	1
620	12.19	205	228	1
621	12.20	208	228	1
622	12.21	224	228	1
623	12.22	205	228	1
624	12.23	205	229	1
625	12.24	201	229	1
626	12.25	209	229	1
627	12.26	214	229	1
628	12.27	220	229	1
629	12.28	210	229	1
630	12.29	213	229	1
631	12.30	204	230	1
632	12.31	201	230	1
633	12.32	205	230	1
634	12.33	218	230	1
635	12.34	220	230	1
636	12.35	220	231	1
637	12.36	208	231	1
638	12.37	219	231	1
639	12.38	208	231	1
640	12.39	224	232	1
641	12.40	220	232	1
642	12.41	217	232	1
643	12.42	209	232	1
644	12.43	215	233	1
645	12.44	212	233	1
646	12.45	221	234	1
647	12.46	211	234	1
648	12.47	231	235	1
649	12.48	222	236	1
650	12.49	222	238	1
651	12.50	218	240	1
652	12.51	241	243	1
653	12.52	265	250	1
654	12.53	379	267	1
655	12.54	460	312	1
656	12.55	498	340	1
657	12.56	448	306	1
658	12.57	328	270	1
659	12.58	248	259	1
660	12.59	254	256	1
661	12.60	250	256	1
662	12.61	253	256	1
663	12.62	236	255	1
664	12.63	245	253	1
665	12.64	230	251	1
666	12.65	239	248	1
667	12.66	246	246	1
668	12.67	241	244	1
669	12.68	229	242	1
670	12.69	231	241	1
671	12.70	236	240	1
672	12.71	228	239	1
673	12.72	224	239	1
674	12.73	240	238	1
675	12.74	226	238	1
676	12.75	225	238	1
677	12.76	235	238	1
678	12.77	229	238	1
679	12.78	221	238	1
680	12.79	230	237	1
681	12.80	212	237	1
682	12.81	224	237	1
683	12.82	233	237	1
684	12.83	229	237	1
685	12.84	230	237	1
686	12.85	223	237	1
687	12.86	240	237	1
688	12.87	238	237	1
689	12.88	238	237	1
690	12.89	239	237	1
691	12.90	237	237	1
692	12.91	239	237	1
693	12.92	228	237	1
694	12.93	230	237	1
695	12.94	232	237	1
696	12.95	229	237	1
697	12.96	245	237	1
698	12.97	221	237	1
699	12.98	223	237	1
700	12.99	227	237	1
701	13.00	210	237	1
702	13.01	228	238	1
703	13.02	232	238	1
704	13.03	229	238	1
705	13.04	244	238	1
706	13.05	240	238	1
707	13.06	222	238	1
708	13.07	230	239	1
709	13.08	216	239	1
710	13.09	222	239	1
711	13.10	258	240	1
712	13.11	233	241	1
713	13.12	241	242	1
714	13.13	256	246	1
715	13.14	283	255	1
716	13.15	305	280	1
717	13.16	312	285	1
718	13.17	282	263	1
719	13.18	237	249	1
720	13.19	223	244	1
721	13.20	233	242	1
722	13.21	221	241	1
723	13.22	240	240	1
724	13.23	227	240	1
725	13.24	215	240	1
726	13.25	231	240	1
727	13.26	244	240	1
728	13.27	229	240	1
729	13.28	234	240	1
730	13.29	230	240	1
731	13.30	241	240	1
732	13.31	227	240	1
733	13.32	229	240	1
734	13.33	226	240	1
735	13.34	248	240	1
736	13.35	236	240	1
737	13.36	226	240	1
738	13.37	237	240	1
739	13.38	227	241	1
740	13.39	223	241	1
741	13.40	231	241	1
742	13.41	249	241	1
743	13.42	247	241	1
744	13.43	234	241	1
745	13.44	245	241	1
746	13.45	233	241	1
747	13.46	224	241	1
748	13.47	233	241	1
749	13.48	242	241	1
750	13.49	228	241	1
751	13.50	236	241	1
752	13.51	231	241	1
753	13.52	241	242	1
754	13.53	229	242	1
755	13.54	240	242	1
756	13.55	244	242	1
757	13.56	236	242	1
758	13.57	244	242	1
759	13.58	244	242	1
760	13.59	239	242	1
761	13.60	250	242	1
762	13.61	221	242	1
763	13.62	255	242	1
764	13.63	238	242	1
765	13.64	233	242	1
766	13.65	256	243	1
767	13.66	242	243	1
768	13.67	220	243	1
769	13.68	257	243	1
770	13.69	239	243	1
771	13.70	227	243	1
772	13.71	243	243	1
773	13.72	228	243	1
774	13.73	263	243	1
775	13.74	250	243	1
776	13.75	219	243	1
777	13.76	234	243	1
778	13.77	237	243	1
779	13.78	247	243	1
780	13.79	252	244	1
781	13.80	239	244	1
782	13.81	248	244	1
783	13.82	230	244	1
784	13.83	246	244	1
785	13.84	230	244	1
786	13.85	236	244	1
787	13.86	241	244	1
788	13.87	264	244	1
789	13.88	259	244	1
790	13.89	240	244	1
791	13.90	262	244	1
792	13.91	237	244	1
793	13.92	258	244	1
794	13.93	239	245	1
795	13.94	235	245	1
796	13.95	247	245	1
797	13.96	244	245	1
798	13.97	244	245	1
799	13.98	259	245	1
800	13.99	251	245	1
801	14.00	256	245	1
802	14.01	256	245	1
803	14.02	236	245	1
804	14.03	241	245	1
805	14.04	250	245	1
806	14.05	245	245	1
807	14.06	251	245	1
808	14.07	238	245	1
809	14.08	240	246	1
810	14.09	260	246	1
811	14.10	264	246	1
812	14.11	252	246	1
813	14.12	245	246	1
814	14.13	257	246	1
815	14.14	257	246	1
816	14.15	225	246	1
817	14.16	259	246	1
818	14.17	251	246	1
819	14.18	242	246	1
820	14.19	256	246	1
821	14.20	256	246	1
822	14.21	274	246	1
823	14.22	257	246	1
824	14.23	262	246	1
825	14.24	256	247	1
826	14.25	265	247	1
827	14.26	227	247	1
828	14.27	244	247	1
829	14.28	251	247	1
830	14.29	252	247	1
831	14.30	248	247	1
832	14.31	252	247	1
833	14.32	265	247	1
834	14.33	271	247	1
835	14.34	244	247	1
836	14.35	250	247	1
837	14.36	233	247	1
838	14.37	262	247	1
839	14.38	245	247	1
840	14.39	256	248	1
841	14.40	260	248	1
842	14.41	259	248	1
843	14.42	257	248	1
844	14.43	235	248	1
845	14.44	256	248	1
846	14.45	269	248	1
847	14.46	261	248	1
848	14.47	249	248	1
849	14.48	253	248	1
850	14.49	261	248	1
851	14.50	260	248	1
852	14.51	253	248	1
853	14.52	243	249	1
854	14.53	263	249	1
855	14.54	268	249	1
856	14.55	260	249	1
857	14.56	266	249	1
858	14.57	269	249	1
859	14.58	259	250	1
860	14.59	253	250	1
861	14.60	267	250	1
862	14.61	265	250	1
863	14.62	243	250	1
864	14.63	264	250	1
865	14.64	255	250	1
866	14.65	269	250	1
867	14.66	266	250	1
868	14.67	263	250	1
869	14.68	248	251	1
870	14.69	248	251	1
871	14.70	256	251	1
872	14.71	275	252	1
873	14.72	275	252	1
874	14.73	255	253	1
875	14.74	255	253	1
876	14.75	251	254	1
877	14.76	253	256	1
878	14.77	261	257	1
879	14.78	273	260	1
880	14.79	258	265	1
881	14.80	305	275	1
882	14.81	390	296	1
883	14.82	511	356	1
884	14.83	629	456	1
885	14.84	590	443	1
886	14.85	412	346	1
887	14.86	323	294	1
888	14.87	262	274	1
889	14.88	263	266	1
890	14.89	261	261	1
891	14.90	251	259	1
892	14.91	256	257	1
893	14.92	260	256	1
894	14.93	256	256	1
895	14.94	251	255	1
896	14.95	273	255	1
897	14.96	274	255	1
898	14.97	260	255	1
899	14.98	256	255	1
900	14.99	286	255	1
901	15.00	252	255	1
902	15.01	279	255	1
903	15.02	270	255	1
904	15.03	252	256	1
905	15.04	269	256	1
906	15.05	261	256	1
907	15.06	267	256	1
908	15.07	274	257	1
909	15.08	268	257	1
910	15.09	265	258	1
911	15.10	276	258	1
912	15.11	270	258	1
913	15.12	267	259	1
914	15.13	282	260	1
915	15.14	270	260	1
916	15.15	271	261	1
917	15.16	260	262	1
918	15.17	262	262	1
919	15.18	263	263	1
920	15.19	256	264	1
921	15.20	275	265	1
922	15.21	271	267	1
923	15.22	251	268	1
924	15.23	283	269	1
925	15.24	267	271	1
926	15.25	262	273	1
927	15.26	275	275	1
928	15.27	271	277	1
929	15.28	270	280	1
930	15.29	277	283	1
931	15.30	290	287	1
932	15.31	280	291	1
933	15.32	272	296	1
934	15.33	276	302	1
935	15.34	309	308	1
936	15.35	291	316	1
937	15.36	310	326	1
938	15.37	320	338	1
939	15.38	329	352	1
940	15.39	355	369	1
941	15.40	379	389	1
942	15.41	428	412	1
943	15.42	471	438	1
944	15.43	545	466	1
945	15.44	578	492	1
946	15.45	583	513	1
947	15.46	581	524	1
948	15.47	588	524	1
949	15.48	570	513	1
950	15.49	552	496	1
951	15.50	507	476	1
952	15.51	478	459	1
953	15.52	509	445	1
954	15.53	457	435	1
955	15.54	435	431	1
956	15.55	452	431	1
957	15.56	430	434	1
958	15.57	422	438	1
959	15.58	441	440	1
960	15.59	397	437	1
961	15.60	382	429	1
962	15.61	393	416	1
963	15.62	391	400	1
964	15.63	379	382	1
965	15.64	382	365	1
966	15.65	373	349	1
967	15.66	370	336	1
968	15.67	361	324	1
969	15.68	342	315	1
970	15.69	322	307	1
971	15.70	323	300	1
972	15.71	306	294	1
973	15.72	282	290	1
974	15.73	300	285	1
975	15.74	293	282	1
976	15.75	281	279	1
977	15.76	264	276	1
978	15.77	285	274	1
979	15.78	278	272	1
980	15.79	254	270	1
981	15.80	280	269	1
982	15.81	282	267	1
983	15.82	278	266	1
984	15.83	275	265	1
985	15.84	293	264	1
986	15.85	270	263	1
987	15.86	275	262	1
988	15.87	266	261	1
989	15.88	265	261	1
990	15.89	280	260	1
991	15.90	266	260	1
992	15.91	271	259	1
993	15.92	283	259	1
994	15.93	268	258	1
995	15.94	257	258	1
996	15.95	271	258	1
997	15.96	283	257	1
998	15.97	269	257	1
999	15.98	290	257	1
1000	15.99	280	257	1
1001	16.00	264	257	1
1002	16.01	264	257	1
1003	16.02	272	258	1
1004	16.03	265	258	1
1005	16.04	287	259	1
1006	16.05	285	261	1
1007	16.06	253	263	1
1008	16.07	294	268	1
1009	16.08	301	277	1
1010	16.09	376	298	1
1011	16.10	468	356	1
1012	16.11	563	467	1
1013	16.12	527	477	1
1014	16.13	408	361	1
1015	16.14	326	299	1
1016	16.15	280	277	1
1017	16.16	276	267	1
1018	16.17	284	262	1
1019	16.18	263	259	1
1020	16.19	262	257	1
1021	16.20	267	256	1
1022	16.21	257	255	1
1023	16.22	287	254	1
1024	16.23	269	254	1
1025	16.24	270	253	1
1026	16.25	273	253	1
1027	16.26	287	252	1
1028	16.27	286	252	1
1029	16.28	272	252	1
1030	16.29	278	252	1
1031	16.30	262	252	1
1032	16.31	273	252	1
1033	16.32	284	251	1
1034	16.33	267	251	1
1035	16.34	266	251	1
1036	16.35	282	251	1
1037	16.36	268	251	1
1038	16.37	262	251	1
1039	16.38	249	251	1
1040	16.39	266	251	1
1041	16.40	275	251	1
1042	16.41	266	251	1
1043	16.42	274	251	1
1044	16.43	264	251	1
1045	16.44	266	252	1
1046	16.45	277	252	1
1047	16.46	276	252	1
1048	16.47	269	252	1
1049	16.48	257	253	1
1050	16.49	262	253	1
1051	16.50	268	254	1
1052	16.51	261	255	1
1053	16.52	272	256	1
1054	16.53	252	257	1
1055	16.54	269	259	1
1056	16.55	274	263	1
1057	16.56	276	267	1
1058	16.57	270	275	1
1059	16.58	310	288	1
1060	16.59	379	315	1
1061	16.60	588	380	1
1062	16.61	844	567	1
1063	16.62	1028	859	1
1064	16.63	940	655	1
1065	16.64	615	429	1
1066	16.65	384	333	1
1067	16.66	291	296	1
1068	16.67	293	278	1
1069	16.68	286	269	1
1070	16.69	266	263	1
1071	16.70	270	259	1
1072	16.71	273	257	1
1073	16.72	288	255	1
1074	16.73	270	254	1
1075	16.74	281	253	1
1076	16.75	277	252	1
1077	16.76	271	251	1
1078	16.77	254	251	1
1079	16.78	261	250	1
1080	16.79	266	250	1
1081	16.80	272	250	1
1082	16.81	247	249	1
1083	16.82	286	249	1
1084	16.83	267	249	1
1085	16.84	288	249	1
1086	16.85	262	248	1
1087	16.86	275	248	1
1088	16.87	282	248	1
1089	16.88	255	248	1
1090	16.89	275	248	1
1091	16.90	280	248	1
1092	16.91	281	248	1
1093	16.92	269	248	1
1094	16.93	271	247	1
1095	16.94	268	247	1
1096	16.95	279	247	1
1097	16.96	261	247	1
1098	16.97	276	247	1
1099	16.98	258	247	1
1100	16.99	265	247	1
1101	17.00	279	247	1
1102	17.01	278	247	1
1103	17.02	248	247	1
1104	17.03	269	247	1
1105	17.04	277	247	1
1106	17.05	282	247	1
1107	17.06	272	247	1
1108	17.07	270	246	1
1109	17.08	278	246	1
1110	17.09	288	246	1
1111	17.10	277	246	1
1112	17.11	257	246	1
1113	17.12	264	246	1
1114	17.13	270	246	1
1115	17.14	266	246	1
1116	17.15	272	246	1
1117	17.16	270	246	1
1118	17.17	284	246	1
1119	17.18	273	246	1
1120	17.19	260	246	1
1121	17.20	278	246	1
1122	17.21	260	246	1
1123	17.22	291	246	1
1124	17.23	270	246	1
1125	17.24	253	246	1
1126	17.25	273	246	1
1127	17.26	279	246	1
1128	17.27	266	246	1
1129	17.28	275	246	1
1130	17.29	261	246	1
1131	17.30	251	246	1
1132	17.31	256	246	1
1133	17.32	262	246	1
1134	17.33	267	246	1
1135	17.34	268	246	1
1136	17.35	281	246	1
1137	17.36	270	246	1
1138	17.37	264	246	1
1139	17.38	272	246	1
1140	17.39	256	246	1
1141	17.40	285	246	1
1142	17.41	269	246	1
1143	17.42	260	246	1
1144	17.43	256	246	1
1145	17.44	268	246	1
1146	17.45	269	246	1
1147	17.46	261	246	1
1148	17.47	259	247	1
1149	17.48	260	247	1
1150	17.49	270	247	1
1151	17.50	282	247	1
1152	17.51	283	247	1
1153	17.52	292	247	1
1154	17.53	262	247	1
1155	17.54	277	247	1
1156	17.55	279	247	1
1157	17.56	274	248	1
1158	17.57	255	248	1
1159	17.58	271	248	1
1160	17.59	265	248	1
1161	17.60	260	249	1
1162	17.61	275	249	1
1163	17.62	264	249	1
1164	17.63	264	250	1
1165	17.64	261	250	1
1166	17.65	274	251	1
1167	17.66	261	251	1
1168	17.67	256	252	1
1169	17.68	273	252	1
1170	17.69	273	253	1
1171	17.70	254	254	1
1172	17.71	280	255	1
1173	17.72	262	257	1
1174	17.73	275	258	1
1175	17.74	270	260	1
1176	17.75	279	262	1
1177	17.76	270	265	1
1178	17.77	279	268	1
1179	17.78	284	271	1
1180	17.79	252	275	1
1181	17.80	275	280	1
1182	17.81	278	286	1
1183	17.82	268	291	1
1184	17.83	291	298	1
1185	17.84	310	304	1
1186	17.85	326	308	1
1187	17.86	343	312	1
1188	17.87	356	312	1
1189	17.88	350	311	1
1190	17.89	327	307	1
1191	17.90	295	302	1
1192	17.91	273	296	1
1193	17.92	281	290	1
1194	17.93	272	285	1
1195	17.94	279	280	1
1196	17.95	265	276	1
1197	17.96	271	273	1
1198	17.97	280	270	1
1199	17.98	270	268	1
1200	17.99	262	266	1
1201	18.00	269	265	1
1202	18.01	258	264	1
1203	18.02	265	263	1
1204	18.03	257	263	1
1205	18.04	287	263	1
1206	18.05	255	263	1
1207	18.06	273	264	1
1208	18.07	260	265	1
1209	18.08	269	267	1
1210	18.09	274	270	1
1211	18.10	268	273	1
1212	18.11	286	278	1
1213	18.12	286	284	1
1214	18.13	275	292	1
1215	18.14	294	305	1
1216	18.15	294	323	1
1217	18.16	308	353	1
1218	18.17	349	403	1
1219	18.18	498	501	1
1220	18.19	1124	726	1
1221	18.20	2062	1345	1
1222	18.21	2881	2427	1
1223	18.22	2954	2563	1
1224	18.23	1848	1327	1
1225	18.24	801	720	1
1226	18.25	403	502	1
1227	18.26	313	408	1
1228	18.27	297	359	1
1229	18.28	271	332	1
1230	18.29	274	316	1
1231	18.30	284	307	1
1232	18.31	265	302	1
1233	18.32	273	301	1
1234	18.33	279	304	1
1235	18.34	281	310	1
1236	18.35	269	323	1
1237	18.36	273	344	1
1238	18.37	307	381	1
1239	18.38	390	450	1
1240	18.39	742	597	1
1241	18.40	1611	980	1
1242	18.41	2369	2001	1
1243	18.42	2597	2906	1
1244	18.43	1897	1522	1
1245	18.44	986	780	1
1246	18.45	450	521	1
1247	18.46	310	411	1
1248	18.47	294	355	1
1249	18.48	289	323	1
1250	18.49	277	302	1
1251	18.50	270	289	1
1252	18.51	284	279	1
1253	18.52	261	273	1
1254	18.53	271	267	1
1255	18.54	263	263	1
1256	18.55	275	260	1
1257	18.56	251	258	1
1258	18.57	258	256	1
1259	18.58	273	254	1
1260	18.59	268	253	1
1261	18.60	267	252	1
1262	18.61	246	251	1
1263	18.62	262	250	1
1264	18.63	251	250	1
1265	18.64	270	249	1
1266	18.65	262	249	1
1267	18.66	261	249	1
1268	18.67	269	249	1
1269	18.68	259	249	1
1270	18.69	264	250	1
1271	18.70	245	250	1
1272	18.71	257	251	1
1273	18.72	262	252	1
1274	18.73	278	253	1
1275	18.74	254	255	1
1276	18.75	245	257	1
1277	18.76	265	260	1
1278	18.77	285	265	1
1279	18.78	258	270	1
1280	18.79	273	279	1
1281	18.80	266	291	1
1282	18.81	278	311	1
1283	18.82	315	346	1
1284	18.83	404	412	1
1285	18.84	773	567	1
1286	18.85	1392	991	1
1287	18.86	1967	1686	1
1288	18.87	2078	1702	1
1289	18.88	1505	924	1
1290	18.89	668	544	1
1291	18.90	367	406	1
1292	18.91	287	346	1
1293	18.92	276	316	1
1294	18.93	266	298	1
1295	18.94	253	288	1
1296	18.95	267	282	1
1297	18.96	266	278	1
1298	18.97	264	275	1
1299	18.98	263	273	1
1300	18.99	254	271	1
1301	19.00	257	268	1
1302	19.01	270	266	1
1303	19.02	263	263	1
1304	19.03	265	261	1
1305	19.04	290	258	1
1306	19.05	272	256	1
1307	19.06	261	254	1
1308	19.07	271	251	1
1309	19.08	266	249	1
1310	19.09	272	248	1
1311	19.10	253	246	1
1312	19.11	266	245	1
1313	19.12	266	243	1
1314	19.13	257	242	1
1315	19.14	268	241	1
1316	19.15	272	240	1
1317	19.16	263	240	1
1318	19.17	279	239	1
1319	19.18	252	238	1
1320	19.19	268	238	1
1321	19.20	247	237	1
1322	19.21	246	237	1
1323	19.22	279	237	1
1324	19.23	250	236	1
1325	19.24	252	236	1
1326	19.25	257	236	1
1327	19.26	276	235	1
1328	19.27	268	235	1
1329	19.28	255	234	1
1330	19.29	249	234	1
1331	19.30	252	234	1
1332	19.31	252	234	1
1333	19.32	236	234	1
1334	19.33	274	234	1
1335	19.34	263	233	1
1336	19.35	249	233	1
1337	19.36	258	233	1
1338	19.37	259	233	1
1339	19.38	251	233	1
1340	19.39	257	234	1
1341	19.40	260	234	1
1342	19.41	253	235	1
1343	19.42	267	236	1
1344	19.43	259	238	1
1345	19.44	277	242	1
1346	19.45	280	253	1
1347	19.46	337	283	1
1348	19.47	331	319	1
1349	19.48	321	287	1
1350	19.49	276	255	1
1351	19.50	266	242	1
1352	19.51	250	237	1
1353	19.52	249	234	1
1354	19.53	254	233	1
1355	19.54	244	232	1
1356	19.55	266	231	1
1357	19.56	236	231	1
1358	19.57	236	230	1
1359	19.58	236	230	1
1360	19.59	249	230	1
1361	19.60	250	230	1
1362	19.61	242	229	1
1363	19.62	235	229	1
1364	19.63	253	229	1
1365	19.64	244	229	1
1366	19.65	242	229	1
1367	19.66	243	229	1
1368	19.67	237	229	1
1369	19.68	249	228	1
1370	19.69	241	228	1
1371	19.70	239	228	1
1372	19.71	244	228	1
1373	19.72	235	228	1
1374	19.73	232	228	1
1375	19.74	254	228	1
1376	19.75	231	228	1
1377	19.76	243	228	1
1378	19.77	257	227	1
1379	19.78	254	227	1
1380	19.79	250	227	1
1381	19.80	242	227	1
1382	19.81	235	227	1
1383	19.82	251	227	1
1384	19.83	233	227	1
1385	19.84	231	227	1
1386	19.85	251	227	1
1387	19.86	238	227	1
1388	19.87	250	226	1
1389	19.88	249	226	1
1390	19.89	249	226	1
1391	19.90	239	226	1
1392	19.91	254	226	1
1393	19.92	246	226	1
1394	19.93	243	226	1
1395	19.94	229	226	1
1396	19.95	242	226	1
1397	19.96	240	225	1
1398	19.97	235	225	1
1399	19.98	240	225	1
1400	19.99	245	225	1
1401	20.00	235	225	1
1402	20.01	238	225	1
1403	20.02	219	225	1
1404	20.03	242	225	1
1405	20.04	242	225	1
1406	20.05	251	225	1
1407	20.06	245	225	1
1408	20.07	240	224	1
1409	20.08	239	224	1
1410	20.09	220	224	1
1411	20.10	255	224	1
1412	20.11	234	224	1
1413	20.12	227	224	1
1414	20.13	249	224	1
1415	20.14	230	224	1
1416	20.15	253	224	1
1417	20.16	251	224	1
1418	20.17	241	224	1
1419	20.18	236	224	1
1420	20.19	254	223	1
1421	20.20	235	223	1
1422	20.21	228	223	1
1423	20.22	224	223	1
1424	20.23	237	223	1
1425	20.24	242	223	1
1426	20.25	241	223	1
1427	20.26	252	223	1
1428	20.27	235	224	1
1429	20.28	233	224	1
1430	20.29	267	225	1
1431	20.30	240	224	1
1432	20.31	233	223	1
1433	20.32	219	223	1
1434	20.33	237	222	1
1435	20.34	226	222	1
1436	20.35	238	222	1
1437	20.36	231	222	1
1438	20.37	240	222	1
1439	20.38	240	222	1
1440	20.39	236	222	1
1441	20.40	241	222	1
1442	20.41	219	222	1
1443	20.42	244	222	1
1444	20.43	243	221	1
1445	20.44	257	221	1
1446	20.45	230	221	1
1447	20.46	244	221	1
1448	20.47	230	221	1
1449	20.48	237	221	1
1450	20.49	240	221	1
1451	20.50	227	221	1
1452	20.51	223	221	1
1453	20.52	248	221	1
1454	20.53	241	221	1
1455	20.54	237	221	1
1456	20.55	230	220	1
1457	20.56	228	220	1
1458	20.57	238	220	1
1459	20.58	227	220	1
1460	20.59	242	220	1
1461	20.60	215	220	1
1462	20.61	244	220	1
1463	20.62	233	220	1
1464	20.63	230	220	1
1465	20.64	228	220	1
1466	20.65	221	220	1
1467	20.66	226	220	1
1468	20.67	221	220	1
1469	20.68	238	220	1
1470	20.69	237	219	1
1471	20.70	235	219	1
1472	20.71	221	219	1
1473	20.72	227	219	1
1474	20.73	225	219	1
1475	20.74	226	219	1
1476	20.75	246	219	1
1477	20.76	224	219	1
1478	20.77	239	219	1
1479	20.78	218	219	1
1480	20.79	232	219	1
1481	20.80	215	219	1
1482	20.81	229	219	1
1483	20.82	235	219	1
1484	20.83	239	219	1
1485	20.84	224	219	1
1486	20.85	239	219	1
1487	20.86	237	219	1
1488	20.87	233	219	1
1489	20.88	247	219	1
1490	20.89	253	219	1
1491	20.90	219	219	1
1492	20.91	217	219	1
1493	20.92	232	219	1
1494	20.93	222	219	1
1495	20.94	222	219	1
1496	20.95	213	219	1
1497	20.96	205	219	1
1498	20.97	234	219	1
1499	20.98	215	219	1
1500	20.99	226	219	1
1501	21.00	244	218	1
1502	21.01	239	218	1
1503	21.02	237	218	1
1504	21.03	227	218	1
1505	21.04	220	218	1
1506	21.05	218	218	1
1507	21.06	230	218	1
1508	21.07	217	217	1
1509	21.08	226	217	1
1510	21.09	201	217	1
1511	21.10	213	217	1
1512	21.11	218	217	1
1513	21.12	218	217	1
1514	21.13	221	217	1
1515	21.14	214	217	1
1516	21.15	235	217	1
1517	21.16	237	217	1
1518	21.17	224	217	1
1519	21.18	210	217	1
1520	21.19	220	217	1
1521	21.20	228	217	1
1522	21.21	223	217	1
1523	21.22	210	217	1
1524	21.23	220	217	1
1525	21.24	230	217	1
1526	21.25	229	217	1
1527	21.26	210	217	1
1528	21.27	235	217	1
1529	21.28	226	217	1
1530	21.29	219	216	1
1531	21.30	211	216	1
1532	21.31	224	216	1
1533	21.32	225	216	1
1534	21.33	231	216	1
1535	21.34	215	216	1
1536	21.35	226	216	1
1537	21.36	209	216	1
1538	21.37	226	216	1
1539	21.38	235	217	1
1540	21.39	221	217	1
1541	21.40	219	217	1
1542	21.41	222	217	1
1543	21.42	221	217	1
1544	21.43	212	217	1
1545	21.44	214	217	1
1546	21.45	222	217	1
1547	21.46	233	217	1
1548	21.47	201	217	1
1549	21.48	218	218	1
1550	21.49	223	218	1
1551	21.50	234	218	1
1552	21.51	210	218	1
1553	21.52	228	218	1
1554	21.53	217	219	1
1555	21.54	210	219	1
1556	21.55	217	219	1
1557	21.56	220	220	1
1558	21.57	207	220	1
1559	21.58	220	220	1
1560	21.59	208	221	1
1561	21.60	216	222	1
1562	21.61	202	222	1
1563	21.62	210	223	1
1564	21.63	217	224	1
1565	21.64	215	224	1
1566	21.65	219	225	1
1567	21.66	207	226	1
1568	21.67	222	228	1
1569	21.68	223	229	1
1570	21.69	219	231	1
1571	21.70	211	232	1
1572	21.71	215	234	1
1573	21.72	226	237	1
1574	21.73	241	239	1
1575	21.74	248	242	1
1576	21.75	252	246	1
1577	21.76	234	250	1
1578	21.77	226	255	1
1579	21.78	237	261	1
1580	21.79	264	269	1
1581	21.80	269	283	1
1582	21.81	285	301	1
1583	21.82	274	306	1
1584	21.83	274	294	1
1585	21.84	257	290	1
1586	21.85	271	291	1
1587	21.86	272	293	1
1588	21.87	274	295	1
1589	21.88	282	297	1
1590	21.89	301	299	1
1591	21.90	314	301	1
1592	21.91	314	303	1
1593	21.92	324	304	1
1594	21.93	335	303	1
1595	21.94	330	302	1
1596	21.95	316	300	1
1597	21.96	336	297	1
1598	21.97	333	294	1
1599	21.98	303	291	1
1600	21.99	312	289	1
1601	22.00	291	287	1
1602	22.01	274	286	1
1603	22.02	280	286	1
1604	22.03	285	287	1
1605	22.04	284	288	1
1606	22.05	269	290	1
1607	22.06	269	293	1
1608	22.07	261	296	1
1609	22.08	263	299	1
1610	22.09	269	301	1
1611	22.10	265	303	1
1612	22.11	267	303	1
1613	22.12	259	301	1
1614	22.13	253	298	1
1615	22.14	255	293	1
1616	22.15	247	287	1
1617	22.16	282	280	1
1618	22.17	246	274	1
1619	22.18	255	267	1
1620	22.19	280	261	1
1621	22.20	257	256	1
1622	22.21	265	251	1
1623	22.22	251	246	1
1624	22.23	247	242	1
1625	22.24	263	239	1
1626	22.25	241	236	1
1627	22.26	247	233	1
1628	22.27	250	231	1
1629	22.28	236	229	1
1630	22.29	224	227	1
1631	22.30	211	226	1
1632	22.31	223	226	1
1633	22.32	209	228	1
1634	22.33	222	235	1
1635	22.34	219	245	1
1636	22.35	218	243	1
1637	22.36	230	228	1
1638	22.37	209	221	1
1639	22.38	221	218	1
1640	22.39	213	216	1
1641	22.40	197	215	1
1642	22.41	188	214	1
1643	22.42	206	213	1
1644	22.43	201	212	1
1645	22.44	205	212	1
1646	22.45	189	211	1
1647	22.46	206	211	1
1648	22.47	209	210	1
1649	22.48	215	210	1
1650	22.49	208	210	1
1651	22.50	189	209	1
1652	22.51	206	209	1
1653	22.52	198	209	1
1654	22.53	207	208	1
1655	22.54	197	208	1
1656	22.55	197	208	1
1657	22.56	188	208	1
1658	22.57	206	208	1
1659	22.58	171	207	1
1660	22.59	214	207	1
1661	22.60	195	207	1
1662	22.61	206	208	1
1663	22.62	227	208	1
1664	22.63	195	208	1
1665	22.64	213	209	1
1666	22.65	183	210	1
1667	22.66	196	212	1
1668	22.67	208	215	1
1669	22.68	215	221	1
1670	22.69	244	234	1
1671	22.70	322	270	1
1672	22.71	383	339	1
1673	22.72	423	365	1
1674	22.73	348	279	1
1675	22.74	243	236	1
1676	22.75	211	221	1
1677	22.76	194	214	1
1678	22.77	196	210	1
1679	22.78	201	208	1
1680	22.79	192	206	1
1681	22.80	187	205	1
1682	22.81	193	205	1
1683	22.82	198	204	1
1684	22.83	199	204	1
1685	22.84	182	203	1
1686	22.85	184	203	1
1687	22.86	190	203	1
1688	22.87	187	202	1
1689	22.88	184	202	1
1690	22.89	194	202	1
1691	22.90	203	202	1
1692	22.91	189	202	1
1693	22.92	191	201	1
1694	22.93	189	201	1
1695	22.94	194	201	1
1696	22.95	190	201	1
1697	22.96	192	201	1
1698	22.97	194	201	1
1699	22.98	202	201	1
1700	22.99	203	202	1
1701	23.00	173	202	1
1702	23.01	187	203	1
1703	23.02	185	204	1
1704	23.03	209	206	1
1705	23.04	196	213	1
1706	23.05	212	229	1
1707	23.06	230	252	1
1708	23.07	225	248	1
1709	23.08	204	222	1
1710	23.09	205	209	1
1711	23.10	194	204	1
1712	23.11	202	202	1
1713	23.12	188	201	1
1714	23.13	190	200	1
1715	23.14	191	200	1
1716	23.15	193	199	1
1717	23.16	204	199	1
1718	23.17	195	199	1
1719	23.18	178	199	1
1720	23.19	181	200	1
1721	23.20	202	201	1
1722	23.21	181	202	1
1723	23.22	197	200	1
1724	23.23	183	198	1
1725	23.24	184	198	1
1726	23.25	199	198	1
1727	23.26	181	197	1
1728	23.27	197	197	1
1729	23.28	185	197	1
1730	23.29	194	197	1
1731	23.30	182	197	1
1732	23.31	165	197	1
1733	23.32	177	197	1
1734	23.33	188	197	1
1735	23.34	201	196	1
1736	23.35	196	196	1
1737	23.36	184	196	1
1738	23.37	178	196	1
1739	23.38	183	196	1
1740	23.39	186	196	1
1741	23.40	168	196	1
1742	23.41	188	196	1
1743	23.42	182	196	1
1744	23.43	186	196	1
1745	23.44	173	196	1
1746	23.45	188	195	1
1747	23.46	183	195	1
1748	23.47	179	195	1
1749	23.48	190	195	1
1750	23.49	179	195	1
1751	23.50	169	195	1
1752	23.51	177	195	1
1753	23.52	195	195	1
1754	23.53	180	195	1
1755	23.54	185	195	1
1756	23.55	191	195	1
1757	23.56	188	195	1
1758	23.57	185	194	1
1759	23.58	166	194	1
1760	23.59	180	194	1
1761	23.60	168	194	1
1762	23.61	185	194	1
1763	23.62	182	194	1
1764	23.63	177	194	1
1765	23.64	180	194	1
1766	23.65	177	194	1
1767	23.66	174	194	1
1768	23.67	168	194	1
1769	23.68	176	194	1
1770	23.69	172	194	1
1771	23.70	168	194	1
1772	23.71	188	194	1
1773	23.72	187	194	1
1774	23.73	170	194	1
1775	23.74	181	194	1
1776	23.75	186	194	1
1777	23.76	182	194	1
1778	23.77	180	194	1
1779	23.78	180	194	1
1780	23.79	181	194	1
1781	23.80	180	194	1
1782	23.81	186	194	1
1783	23.82	187	194	1
1784	23.83	169	195	1
1785	23.84	186	195	1
1786	23.85	193	196	1
1787	23.86	184	198	1
1788	23.87	178	200	1
1789	23.88	176	204	1
1790	23.89	211	212	1
1791	23.90	230	233	1
1792	23.91	279	287	1
1793	23.92	307	336	1
1794	23.93	287	294	1
1795	23.94	240	238	1
1796	23.95	197	214	1
1797	23.96	190	205	1
1798	23.97	187	200	1
1799	23.98	177	198	1
1800	23.99	193	197	1
1801	24.00	190	196	1
1802	24.01	172	196	1
1803	24.02	197	196	1
1804	24.03	191	197	1
1805	24.04	177	200	1
1806	24.05	207	205	1
1807	24.06	218	220	1
1808	24.07	229	260	1
1809	24.08	239	282	1
1810	24.09	223	236	1
1811	24.10	192	210	1
1812	24.11	188	201	1
1813	24.12	174	197	1
1814	24.13	165	195	1
1815	24.14	174	193	1
1816	24.15	167	193	1
1817	24.16	164	192	1
1818	24.17	179	191	1
1819	24.18	185	191	1
1820	24.19	172	191	1
1821	24.20	178	191	1
1822	24.21	171	190	1
1823	24.22	191	190	1
1824	24.23	190	190	1
1825	24.24	174	190	1
1826	24.25	176	190	1
1827	24.26	179	190	1
1828	24.27	168	190	1
1829	24.28	181	190	1
1830	24.29	180	190	1
1831	24.30	177	190	1
1832	24.31	179	190	1
1833	24.32	181	190	1
1834	24.33	187	190	1
1835	24.34	172	190	1
1836	24.35	171	190	1
1837	24.36	173	190	1
1838	24.37	178	190	1
1839	24.38	172	190	1
1840	24.39	186	190	1
1841	24.40	162	190	1
1842	24.41	186	190	1
1843	24.42	181	190	1
1844	24.43	169	190	1
1845	24.44	180	190	1
1846	24.45	167	191	1
1847	24.46	183	191	1
1848	24.47	172	191	1
1849	24.48	181	191	1
1850	24.49	171	191	1
1851	24.50	168	191	1
1852	24.51	172	191	1
1853	24.52	180	191	1
1854	24.53	194	191	1
1855	24.54	175	191	1
1856	24.55	185	191	1
1857	24.56	172	191	1
1858	24.57	172	191	1
1859	24.58	175	191	1
1860	24.59	172	191	1
1861	24.60	167	190	1
1862	24.61	176	190	1
1863	24.62	181	190	1
1864	24.63	192	190	1
1865	24.64	179	190	1
1866	24.65	173	190	1
1867	24.66	174	189	1
1868	24.67	165	189	1
1869	24.68	176	189	1
1870	24.69	174	189	1
1871	24.70	180	189	1
1872	24.71	177	189	1
1873	24.72	173	188	1
1874	24.73	169	188	1
1875	24.74	171	188	1
1876	24.75	176	188	1
1877	24.76	169	189	1
1878	24.77	178	189	1
1879	24.78	186	189	1
1880	24.79	175	189	1
1881	24.80	185	190	1
1882	24.81	185	191	1
1883	24.82	176	192	1
1884	24.83	196	195	1
1885	24.84	179	199	1
1886	24.85	207	207	1
1887	24.86	212	226	1
1888	24.87	266	275	1
1889	24.88	298	347	1
1890	24.89	294	346	1
1891	24.90	253	260	1
1892	24.91	197	219	1
1893	24.92	180	204	1
1894	24.93	166	197	1
1895	24.94	184	194	1
1896	24.95	164	191	1
1897	24.96	184	190	1
1898	24.97	175	189	1
1899	24.98	173	188	1
1900	24.99	177	188	1
1901	25.00	185	188	1
1902	25.01	176	187	1
1903	25.02	191	187	1
1904	25.03	166	187	1
1905	25.04	172	187	1
1906	25.05	199	187	1
1907	25.06	186	187	1
1908	25.07	172	187	1
1909	25.08	165	187	1
1910	25.09	173	187	1
1911	25.10	182	187	1
1912	25.11	172	188	1
1913	25.12	178	188	1
1914	25.13	181	188	1
1915	25.14	185	189	1
1916	25.15	171	189	1
1917	25.16	170	190	1
1918	25.17	170	191	1
1919	25.18	165	192	1
1920	25.19	168	195	1
1921	25.20	179	198	1
1922	25.21	200	205	1
1923	25.22	241	222	1
1924	25.23	276	265	1
1925	25.24	306	293	1
1926	25.25	280	250	1
1927	25.26	215	220	1
1928	25.27	200	208	1
1929	25.28	201	204	1
1930	25.29	201	203	1
1931	25.30	206	203	1
1932	25.31	201	203	1
1933	25.32	193	204	1
1934	25.33	200	205	1
1935	25.34	199	207	1
1936	25.35	198	207	1
1937	25.36	194	208	1
1938	25.37	202	208	1
1939	25.38	178	208	1
1940	25.39	197	207	1
1941	25.40	198	206	1
1942	25.41	201	205	1
1943	25.42	195	203	1
1944	25.43	182	202	1
1945	25.44	188	200	1
1946	25.45	194	198	1
1947	25.46	206	197	1
1948	25.47	178	195	1
1949	25.48	176	194	1
1950	25.49	181	193	1
1951	25.50	180	192	1
1952	25.51	186	191	1
1953	25.52	168	190	1
1954	25.53	184	189	1
1955	25.54	186	189	1
1956	25.55	165	188	1
1957	25.56	173	188	1
1958	25.57	180	188	1
1959	25.58	186	187	1
1960	25.59	186	187	1
1961	25.60	179	187	1
1962	25.61	180	187	1
1963	25.62	184	187	1
1964	25.63	177	188	1
1965	25.64	176	189	1
1966	25.65	183	191	1
1967	25.66	194	197	1
1968	25.67	199	211	1
1969	25.68	215	231	1
1970	25.69	226	231	1
1971	25.70	204	206	1
1972	25.71	194	194	1
1973	25.72	194	190	1
1974	25.73	198	187	1
1975	25.74	186	186	1
1976	25.75	178	185	1
1977	25.76	194	184	1
1978	25.77	181	184	1
1979	25.78	186	183	1
1980	25.79	177	183	1
1981	25.80	183	183	1
1982	25.81	162	183	1
1983	25.82	182	182	1
1984	25.83	198	182	1
1985	25.84	193	182	1
1986	25.85	195	182	1
1987	25.86	194	182	1
1988	25.87	204	181	1
1989	25.88	185	181	1
1990	25.89	178	181	1
1991	25.90	175	181	1
1992	25.91	188	181	1
1993	25.92	184	181	1
1994	25.93	181	181	1
1995	25.94	175	181	1
1996	25.95	178	181	1
1997	25.96	159	181	1
1998	25.97	174	181	1
1999	25.98	163	181	1
2000	25.99	175	181	1
2001	26.00	175	181	1
2002	26.01	183	181	1
2003	26.02	190	181	1
2004	26.03	182	181	1
2005	26.04	184	181	1
2006	26.05	164	181	1
2007	26.06	185	181	1
2008	26.07	187	181	1
2009	26.08	169	181	1
2010	26.09	181	181	1
2011	26.10	181	181	1
2012	26.11	171	181	1
2013	26.12	193	181	1
2014	26.13	174	181	1
2015	26.14	191	181	1
2016	26.15	181	182	1
2017	26.16	178	182	1
2018	26.17	183	182	1
2019	26.18	188	182	1
2020	26.19	175	182	1
2021	26.20	187	183	1
2022	26.21	187	183	1
2023	26.22	178	184	1
2024	26.23	184	184	1
2025	26.24	170	185	1
2026	26.25	179	185	1
2027	26.26	192	186	1
2028	26.27	173	187	1
2029	26.28	185	189	1
2030	26.29	172	190	1
2031	26.30	190	194	1
2032	26.31	197	200	1
2033	26.32	204	214	1
2034	26.33	234	237	1
2035	26.34	210	241	1
2036	26.35	197	217	1
2037	26.36	192	207	1
2038	26.37	178	205	1
2039	26.38	175	206	1
2040	26.39	181	210	1
2041	26.40	198	216	1
2042	26.41	184	226	1
2043	26.42	188	241	1
2044	26.43	196	266	1
2045	26.44	255	312	1
2046	26.45	402	408	1
2047	26.46	733	655	1
2048	26.47	1094	1279	1
2049	26.48	1318	1651	1
2050	26.49	1089	990	1
2051	26.50	583	542	1
2052	26.51	299	365	1
2053	26.52	215	292	1
2054	26.53	193	255	1
2055	26.54	190	234	1
2056	26.55	190	221	1
2057	26.56	187	212	1
2058	26.57	180	206	1
2059	26.58	193	202	1
2060	26.59	180	199	1
2061	26.60	195	197	1
2062	26.61	173	195	1
2063	26.62	182	194	1
2064	26.63	172	193	1
2065	26.64	177	192	1
2066	26.65	175	192	1
2067	26.66	189	192	1
2068	26.67	182	192	1
2069	26.68	189	192	1
2070	26.69	179	192	1
2071	26.70	189	193	1
2072	26.71	197	193	1
2073	26.72	197	194	1
2074	26.73	189	195	1
2075	26.74	180	196	1
2076	26.75	187	197	1
2077	26.76	202	199	1
2078	26.77	172	200	1
2079	26.78	198	202	1
2080	26.79	190	204	1
2081	26.80	207	206	1
2082	26.81	216	209	1
2083	26.82	209	212	1
2084	26.83	227	215	1
2085	26.84	224	219	1
2086	26.85	233	223	1
2087	26.86	243	227	1
2088	26.87	232	231	1
2089	26.88	244	236	1
2090	26.89	267	240	1
2091	26.90	269	244	1
2092	26.91	290	248	1
2093	26.92	274	250	1
2094	26.93	257	252	1
2095	26.94	245	253	1
2096	26.95	260	252	1
2097	26.96	244	250	1
2098	26.97	255	248	1
2099	26.98	249	244	1
2100	26.99	241	241	1
2101	27.00	238	237	1
2102	27.01	223	233	1
2103	27.02	229	229	1
2104	27.03	208	225	1
2105	27.04	213	222	1
2106	27.05	190	219	1
2107	27.06	208	217	1
2108	27.07	229	215	1
2109	27.08	217	213	1
2110	27.09	225	212	1
2111	27.10	215	211	1
2112	27.11	220	211	1
2113	27.12	210	211	1
2114	27.13	204	212	1
2115	27.14	222	213	1
2116	27.15	207	215	1
2117	27.16	205	218	1
2118	27.17	204	222	1
2119	27.18	198	228	1
2120	27.19	207	238	1
2121	27.20	230	257	1
2122	27.21	279	299	1
2123	27.22	417	404	1
2124	27.23	498	570	1
2125	27.24	487	582	1
2126	27.25	404	388	1
2127	27.26	290	291	1
2128	27.27	213	253	1
2129	27.28	223	235	1
2130	27.29	210	224	1
2131	27.30	202	217	1
2132	27.31	199	212	1
2133	27.32	207	207	1
2134	27.33	210	204	1
2135	27.34	204	201	1
2136	27.35	197	198	1
2137	27.36	194	196	1
2138	27.37	215	194	1
2139	27.38	212	193	1
2140	27.39	185	191	1
2141	27.40	218	190	1
2142	27.41	207	189	1
2143	27.42	206	188	1
2144	27.43	191	187	1
2145	27.44	201	187	1
2146	27.45	210	187	1
2147	27.46	203	187	1
2148	27.47	192	187	1
2149	27.48	181	188	1
2150	27.49	190	189	1
2151	27.50	203	193	1
2152	27.51	198	199	1
2153	27.52	246	216	1
2154	27.53	274	257	1
2155	27.54	332	325	1
2156	27.55	352	331	1
2157	27.56	314	252	1
2158	27.57	233	212	1
2159	27.58	207	197	1
2160	27.59	183	190	1
2161	27.60	190	186	1
2162	27.61	179	184	1
2163	27.62	203	182	1
2164	27.63	182	181	1
2165	27.64	199	181	1
2166	27.65	171	180	1
2167	27.66	184	180	1
2168	27.67	187	180	1
2169	27.68	183	179	1
2170	27.69	179	179	1
2171	27.70	188	179	1
2172	27.71	179	179	1
2173	27.72	197	179	1
2174	27.73	182	180	1
2175	27.74	178	180	1
2176	27.75	177	180	1
2177	27.76	175	180	1
2178	27.77	183	181	1
2179	27.78	176	181	1
2180	27.79	187	182	1
2181	27.80	197	183	1
2182	27.81	174	184	1
2183	27.82	196	185	1
2184	27.83	187	187	1
2185	27.84	206	189	1
2186	27.85	195	192	1
2187	27.86	183	196	1
2188	27.87	191	201	1
2189	27.88	190	208	1
2190	27.89	201	219	1
2191	27.90	189	235	1
2192	27.91	206	263	1
2193	27.92	248	315	1
2194	27.93	416	431	1
2195	27.94	749	727	1
2196	27.95	1059	1322	1
2197	27.96	1134	1509	1
2198	27.97	951	818	1
2199	27.98	475	462	1
2200	27.99	274	329	1
2201	28.00	206	271	1
2202	28.01	204	240	1
2203	28.02	192	222	1
2204	28.03	181	211	1
2205	28.04	190	204	1
2206	28.05	190	199	1
2207	28.06	177	195	1
2208	28.07	177	192	1
2209	28.08	191	190	1
2210	28.09	185	189	1
2211	28.10	193	187	1
2212	28.11	190	187	1
2213	28.12	204	186	1
2214	28.13	190	186	1
2215	28.14	190	186	1
2216	28.15	193	185	1
2217	28.16	202	186	1
2218	28.17	191	186	1
2219	28.18	207	186	1
2220	28.19	184	186	1
2221	28.20	187	187	1
2222	28.21	196	188	1
2223	28.22	202	189	1
2224	28.23	196	189	1
2225	28.24	192	190	1
2226	28.25	202	192	1
2227	28.26	203	193	1
2228	28.27	205	194	1
2229	28.28	205	196	1
2230	28.29	201	197	1
2231	28.30	200	199	1
2232	28.31	226	201	1
2233	28.32	210	202	1
2234	28.33	213	204	1
2235	28.34	208	206	1
2236	28.35	215	207	1
2237	28.36	225	209	1
2238	28.37	227	210	1
2239	28.38	210	212	1
2240	28.39	227	214	1
2241	28.40	212	216	1
2242	28.41	228	218	1
2243	28.42	223	220	1
2244	28.43	230	224	1
2245	28.44	228	227	1
2246	28.45	232	232	1
2247	28.46	239	237	1
2248	28.47	229	244	1
2249	28.48	244	252	1
2250	28.49	248	262	1
2251	28.50	235	276	1
2252	28.51	252	297	1
2253	28.52	251	329	1
2254	28.53	393	393	1
2255	28.54	581	547	1
2256	28.55	865	930	1
2257	28.56	1023	1172	1
2258	28.57	879	790	1
2259	28.58	557	498	1
2260	28.59	346	377	1
2261	28.60	286	325	1
2262	28.61	251	297	1
2263	28.62	274	278	1
2264	28.63	261	265	1
2265	28.64	248	254	1
2266	28.65	249	246	1
2267	28.66	248	238	1
2268	28.67	240	231	1
2269	28.68	232	226	1
2270	28.69	221	221	1
2271	28.70	234	216	1
2272	28.71	217	212	1
2273	28.72	199	209	1
2274	28.73	201	206	1
2275	28.74	201	203	1
2276	28.75	204	201	1
2277	28.76	195	199	1
2278	28.77	202	197	1
2279	28.78	180	195	1
2280	28.79	190	194	1
2281	28.80	198	193	1
2282	28.81	186	192	1
2283	28.82	186	191	1
2284	28.83	196	190	1
2285	28.84	192	190	1
2286	28.85	175	190	1
2287	28.86	188	190	1
2288	28.87	186	190	1
2289	28.88	197	191	1
2290	28.89	181	193	1
2291	28.90	193	195	1
2292	28.91	196	199	1
2293	28.92	187	204	1
2294	28.93	190	213	1
2295	28.94	185	228	1
2296	28.95	229	256	1
2297	28.96	328	314	1
2298	28.97	572	464	1
2299	28.98	857	842	1
2300	28.99	1007	1046	1
2301	29.00	830	624	1
2302	29.01	493	374	1
2303	29.02	259	279	1
2304	29.03	233	238	1
2305	29.04	215	217	1
2306	29.05	191	205	1
2307	29.06	181	198	1
2308	29.07	186	192	1
2309	29.08	187	189	1
2310	29.09	193	186	1
2311	29.10	197	184	1
2312	29.11	181	183	1
2313	29.12	177	181	1
2314	29.13	194	180	1
2315	29.14	177	180	1
2316	29.15	172	179	1
2317	29.16	181	179	1
2318	29.17	177	178	1
2319	29.18	180	178	1
2320	29.19	187	178	1
2321	29.20	184	178	1
2322	29.21	197	178	1
2323	29.22	181	178	1
2324	29.23	178	178	1
2325	29.24	182	179	1
2326	29.25	182	179	1
2327	29.26	194	180	1
2328	29.27	183	181	1
2329	29.28	188	182	1
2330	29.29	172	184	1
2331	29.30	180	186	1
2332	29.31	172	189	1
2333	29.32	180	193	1
2334	29.33	174	200	1
2335	29.34	192	210	1
2336	29.35	198	227	1
2337	29.36	231	259	1
2338	29.37	318	332	1
2339	29.38	505	518	1
2340	29.39	675	841	1
2341	29.40	730	846	1
2342	29.41	589	555	1
2343	29.42	371	349	1
2344	29.43	215	266	1
2345	29.44	212	230	1
2346	29.45	192	212	1
2347	29.46	190	202	1
2348	29.47	194	195	1
2349	29.48	169	191	1
2350	29.49	185	188	1
2351	29.50	183	186	1
2352	29.51	180	185	1
2353	29.52	182	184	1
2354	29.53	188	183	1
2355	29.54	185	183	1
2356	29.55	186	182	1
2357	29.56	193	182	1
2358	29.57	180	182	1
2359	29.58	182	183	1
2360	29.59	196	183	1
2361	29.60	188	184	1
2362	29.61	180	184	1
2363	29.62	185	185	1
2364	29.63	176	186	1
2365	29.64	178	187	1
2366	29.65	178	188	1
2367	29.66	181	189	1
2368	29.67	196	191	1
2369	29.68	177	193	1
2370	29.69	184	194	1
2371	29.70	200	196	1
2372	29.71	192	199	1
2373	29.72	194	201	1
2374	29.73	195	204	1
2375	29.74	191	207	1
2376	29.75	215	211	1
2377	29.76	202	214	1
2378	29.77	202	218	1
2379	29.78	210	222	1
2380	29.79	244	227	1
2381	29.80	220	231	1
2382	29.81	254	235	1
2383	29.82	267	240	1
2384	29.83	269	245	1
2385	29.84	287	251	1
2386	29.85	291	259	1
2387	29.86	296	270	1
2388	29.87	286	288	1
2389	29.88	319	325	1
2390	29.89	428	412	1
2391	29.90	550	643	1
2392	29.91	737	997	1
2393	29.92	715	765	1
2394	29.93	520	461	1
2395	29.94	324	339	1
2396	29.95	233	295	1
2397	29.96	235	271	1
2398	29.97	222	246	1
2399	29.98	204	229	1
2400	29.99	191	219	1
2401	30.00	198	211	1
2402	30.01	191	206	1
2403	30.02	197	201	1
2404	30.03	190	198	1
2405	30.04	174	195	1
2406	30.05	192	192	1
2407	30.06	188	190	1
2408	30.07	190	188	1
2409	30.08	184	186	1
2410	30.09	190	185	1
2411	30.10	186	183	1
2412	30.11	187	182	1
2413	30.12	179	181	1
2414	30.13	188	180	1
2415	30.14	185	179	1
2416	30.15	186	178	1
2417	30.16	174	177	1
2418	30.17	185	177	1
2419	30.18	189	176	1
2420	30.19	183	175	1
2421	30.20	191	175	1
2422	30.21	178	174	1
2423	30.22	182	174	1
2424	30.23	181	174	1
2425	30.24	183	173	1
2426	30.25	180	173	1
2427	30.26	183	172	1
2428	30.27	186	172	1
2429	30.28	173	172	1
2430	30.29	183	172	1
2431	30.30	177	171	1
2432	30.31	189	171	1
2433	30.32	173	171	1
2434	30.33	189	171	1
2435	30.34	187	171	1
2436	30.35	175	170	1
2437	30.36	176	170	1
2438	30.37	176	170	1
2439	30.38	173	170	1
2440	30.39	176	170	1
2441	30.40	184	170	1
2442	30.41	177	170	1
2443	30.42	185	169	1
2444	30.43	184	169	1
2445	30.44	175	169	1
2446	30.45	184	169	1
2447	30.46	186	169	1
2448	30.47	169	169	1
2449	30.48	186	169	1
2450	30.49	182	169	1
2451	30.50	192	169	1
2452	30.51	177	169	1
2453	30.52	186	169	1
2454	30.53	184	169	1
2455	30.54	184	169	1
2456	30.55	168	169	1
2457	30.56	178	170	1
2458	30.57	182	170	1
2459	30.58	192	172	1
2460	30.59	187	174	1
2461	30.60	184	172	1
2462	30.61	188	170	1
2463	30.62	183	169	1
2464	30.63	184	169	1
2465	30.64	172	169	1
2466	30.65	177	169	1
2467	30.66	174	169	1
2468	30.67	183	168	1
2469	30.68	194	168	1
2470	30.69	183	168	1
2471	30.70	180	168	1
2472	30.71	185	168	1
2473	30.72	184	168	1
2474	30.73	176	168	1
2475	30.74	175	168	1
2476	30.75	190	168	1
2477	30.76	182	168	1
2478	30.77	179	168	1
2479	30.78	165	168	1
2480	30.79	175	168	1
2481	30.80	187	168	1
2482	30.81	184	168	1
2483	30.82	182	169	1
2484	30.83	180	169	1
2485	30.84	178	169	1
2486	30.85	186	169	1
2487	30.86	172	169	1
2488	30.87	181	169	1
2489	30.88	179	169	1
2490	30.89	173	169	1
2491	30.90	174	169	1
2492	30.91	185	170	1
2493	30.92	179	170	1
2494	30.93	175	170	1
2495	30.94	182	170	1
2496	30.95	177	170	1
2497	30.96	185	171	1
2498	30.97	184	171	1
2499	30.98	181	171	1
2500	30.99	177	172	1
2501	31.00	182	172	1
2502	31.01	182	173	1
2503	31.02	188	173	1
2504	31.03	175	174	1
2505	31.04	179	174	1
2506	31.05	174	175	1
2507	31.06	181	175	1
2508	31.07	186	176	1
2509	31.08	179	177	1
2510	31.09	188	178	1
2511	31.10	185	179	1
2512	31.11	192	180	1
2513	31.12	192	181	1
2514	31.13	198	182	1
2515	31.14	187	183	1
2516	31.15	181	184	1
2517	31.16	183	185	1
2518	31.17	194	186	1
2519	31.18	195	187	1
2520	31.19	191	187	1
2521	31.20	183	187	1
2522	31.21	187	187	1
2523	31.22	188	187	1
2524	31.23	189	186	1
2525	31.24	178	186	1
2526	31.25	180	185	1
2527	31.26	184	184	1
2528	31.27	182	183	1
2529	31.28	180	182	1
2530	31.29	182	181	1
2531	31.30	195	180	1
2532	31.31	173	180	1
2533	31.32	190	179	1
2534	31.33	195	179	1
2535	31.34	190	178	1
2536	31.35	186	178	1
2537	31.36	182	179	1
2538	31.37	180	180	1
2539	31.38	188	183	1
2540	31.39	191	190	1
2541	31.40	216	205	1
2542	31.41	246	233	1
2543	31.42	245	265	1
2544	31.43	249	235	1
2545	31.44	223	200	1
2546	31.45	192	186	1
2547	31.46	197	180	1
2548	31.47	180	177	1
2549	31.48	189	175	1
2550	31.49	180	174	1
2551	31.50	190	173	1
2552	31.51	189	172	1
2553	31.52	171	172	1
2554	31.53	174	171	1
2555	31.54	179	171	1
2556	31.55	184	170	1
2557	31.56	183	170	1
2558	31.57	188	170	1
2559	31.58	183	170	1
2560	31.59	165	170	1
2561	31.60	179	170	1
2562	31.61	182	170	1
2563	31.62	180	170	1
2564	31.63	184	170	1
2565	31.64	181	170	1
2566	31.65	192	170	1
2567	31.66	186	171	1
2568	31.67	191	174	1
2569	31.68	194	180	1
2570	31.69	204	190	1
2571	31.70	205	187	1
2572	31.71	183	178	1
2573	31.72	185	173	1
2574	31.73	181	171	1
2575	31.74	173	170	1
2576	31.75	189	170	1
2577	31.76	182	169	1
2578	31.77	185	169	1
2579	31.78	176	169	1
2580	31.79	189	169	1
2581	31.80	176	169	1
2582	31.81	178	169	1
2583	31.82	183	170	1
2584	31.83	190	170	1
2585	31.84	180	170	1
2586	31.85	180	171	1
2587	31.86	185	171	1
2588	31.87	189	173	1
2589	31.88	185	175	1
2590	31.89	186	182	1
2591	31.90	193	192	1
2592	31.91	206	196	1
2593	31.92	207	186	1
2594	31.93	181	178	1
2595	31.94	188	174	1
2596	31.95	180	173	1
2597	31.96	179	173	1
2598	31.97	187	173	1
2599	31.98	181	173	1
2600	31.99	189	174	1
2601	32.00	190	176	1
2602	32.01	195	180	1
2603	32.02	186	186	1
2604	32.03	212	201	1
2605	32.04	249	237	1
2606	32.05	290	296	1
2607	32.06	285	300	1
2608	32.07	254	249	1
2609	32.08	204	206	1
2610	32.09	193	188	1
2611	32.10	188	180	1
2612	32.11	196	176	1
2613	32.12	182	173	1
2614	32.13	179	172	1
2615	32.14	186	171	1
2616	32.15	187	170	1
2617	32.16	183	170	1
2618	32.17	178	169	1
2619	32.18	190	169	1
2620	32.19	182	169	1
2621	32.20	183	168	1
2622	32.21	177	168	1
2623	32.22	187	168	1
2624	32.23	186	168	1
2625	32.24	178	168	1
2626	32.25	174	168	1
2627	32.26	180	168	1
2628	32.27	180	168	1
2629	32.28	188	168	1
2630	32.29	188	168	1
2631	32.30	179	168	1
2632	32.31	175	168	1
2633	32.32	186	168	1
2634	32.33	185	168	1
2635	32.34	185	168	1
2636	32.35	173	168	1
2637	32.36	189	168	1
2638	32.37	177	168	1
2639	32.38	187	168	1
2640	32.39	176	168	1
2641	32.40	179	168	1
2642	32.41	185	168	1
2643	32.42	181	168	1
2644	32.43	179	168	1
2645	32.44	176	169	1
2646	32.45	174	169	1
2647	32.46	189	169	1
2648	32.47	175	169	1
2649	32.48	177	170	1
2650	32.49	175	171	1
2651	32.50	183	172	1
2652	32.51	176	174	1
2653	32.52	186	179	1
2654	32.53	194	190	1
2655	32.54	202	214	1
2656	32.55	203	223	1
2657	32.56	202	202	1
2658	32.57	192	185	1
2659	32.58	185	178	1
2660	32.59	183	176	1
2661	32.60	183	175	1
2662	32.61	188	175	1
2663	32.62	176	175	1
2664	32.63	185	176	1
2665	32.64	180	179	1
2666	32.65	196	182	1
2667	32.66	190	188	1
2668	32.67	195	199	1
2669	32.68	225	223	1
2670	32.69	292	285	1
2671	32.70	358	419	1
2672	32.71	395	469	1
2673	32.72	342	354	1
2674	32.73	266	252	1
2675	32.74	188	211	1
2676	32.75	189	193	1
2677	32.76	191	185	1
2678	32.77	189	180	1
2679	32.78	176	177	1
2680	32.79	175	175	1
2681	32.80	179	174	1
2682	32.81	180	173	1
2683	32.82	180	172	1
2684	32.83	181	172	1
2685	32.84	181	171	1
2686	32.85	174	171	1
2687	32.86	173	171	1
2688	32.87	180	171	1
2689	32.88	169	171	1
2690	32.89	181	171	1
2691	32.90	190	172	1
2692	32.91	190	172	1
2693	32.92	178	173	1
2694	32.93	187	175	1
2695	32.94	190	180	1
2696	32.95	203	191	1
2697	32.96	211	216	1
2698	32.97	214	240	1
2699	32.98	210	224	1
2700	32.99	197	194	1
2701	33.00	187	181	1
2702	33.01	187	176	1
2703	33.02	183	174	1
2704	33.03	174	172	1
2705	33.04	179	171	1
2706	33.05	176	171	1
2707	33.06	184	171	1
2708	33.07	172	170	1
2709	33.08	182	170	1
2710	33.09	190	170	1
2711	33.10	180	170	1
2712	33.11	185	170	1
2713	33.12	183	170	1
2714	33.13	182	170	1
2715	33.14	189	170	1
2716	33.15	181	170	1
2717	33.16	188	170	1
2718	33.17	174	170	1
2719	33.18	180	170	1
2720	33.19	185	170	1
2721	33.20	172	170	1
2722	33.21	183	170	1
2723	33.22	190	170	1
2724	33.23	174	170	1
2725	33.24	175	170	1
2726	33.25	178	171	1
2727	33.26	188	171	1
2728	33.27	187	171	1
2729	33.28	179	171	1
2730	33.29	177	171	1
2731	33.30	176	171	1
2732	33.31	174	171	1
2733	33.32	186	171	1
2734	33.33	189	172	1
2735	33.34	192	172	1
2736	33.35	184	172	1
2737	33.36	188	172	1
2738	33.37	188	172	1
2739	33.38	182	172	1
2740	33.39	181	173	1
2741	33.40	183	173	1
2742	33.41	186	173	1
2743	33.42	189	173	1
2744	33.43	181	174	1
2745	33.44	181	174	1
2746	33.45	185	175	1
2747	33.46	202	175	1
2748	33.47	189	176	1
2749	33.48	198	177	1
2750	33.49	184	177	1
2751	33.50	184	179	1
2752	33.51	187	180	1
2753	33.52	192	182	1
2754	33.53	188	186	1
2755	33.54	194	191	1
2756	33.55	201	199	1
2757	33.56	212	214	1
2758	33.57	264	249	1
2759	33.58	363	336	1
2760	33.59	439	477	1
2761	33.60	450	450	1
2762	33.61	358	305	1
2763	33.62	252	237	1
2764	33.63	202	210	1
2765	33.64	192	198	1
2766	33.65	183	192	1
2767	33.66	183	188	1
2768	33.67	187	186	1
2769	33.68	189	184	1
2770	33.69	193	183	1
2771	33.70	185	183	1
2772	33.71	189	182	1
2773	33.72	184	182	1
2774	33.73	189	183	1
2775	33.74	194	183	1
2776	33.75	185	184	1
2777	33.76	189	185	1
2778	33.77	183	187	1
2779	33.78	189	190	1
2780	33.79	192	195	1
2781	33.80	209	204	1
2782	33.81	232	223	1
2783	33.82	289	272	1
2784	33.83	354	371	1
2785	33.84	377	393	1
2786	33.85	339	309	1
2787	33.86	269	242	1
2788	33.87	207	215	1
2789	33.88	196	204	1
2790	33.89	198	199	1
2791	33.90	195	197	1
2792	33.91	192	198	1
2793	33.92	207	202	1
2794	33.93	193	213	1
2795	33.94	201	217	1
2796	33.95	204	208	1
2797	33.96	183	198	1
2798	33.97	190	194	1
2799	33.98	191	192	1
2800	33.99	184	191	1
2801	34.00	180	190	1
2802	34.01	193	189	1
2803	34.02	202	188	1
2804	34.03	194	187	1
2805	34.04	188	187	1
2806	34.05	191	186	1
2807	34.06	193	185	1
2808	34.07	190	185	1
2809	34.08	193	184	1
2810	34.09	191	184	1
2811	34.10	189	183	1
2812	34.11	196	183	1
2813	34.12	199	182	1
2814	34.13	196	182	1
2815	34.14	193	182	1
2816	34.15	191	182	1
2817	34.16	197	181	1
2818	34.17	186	181	1
2819	34.18	186	181	1
2820	34.19	190	181	1
2821	34.20	186	181	1
2822	34.21	194	181	1
2823	34.22	197	181	1
2824	34.23	184	181	1
2825	34.24	184	181	1
2826	34.25	192	181	1
2827	34.26	178	181	1
2828	34.27	195	182	1
2829	34.28	192	182	1
2830	34.29	190	183	1
2831	34.30	194	184	1
2832	34.31	190	185	1
2833	34.32	192	187	1
2834	34.33	185	190	1
2835	34.34	200	194	1
2836	34.35	198	199	1
2837	34.36	193	208	1
2838	34.37	211	225	1
2839	34.38	240	261	1
2840	34.39	331	352	1
2841	34.40	411	536	1
2842	34.41	457	561	1
2843	34.42	410	414	1
2844	34.43	367	364	1
2845	34.44	381	431	1
2846	34.45	370	421	1
2847	34.46	330	310	1
2848	34.47	249	244	1
2849	34.48	204	216	1
2850	34.49	193	204	1
2851	34.50	175	197	1
2852	34.51	183	193	1
2853	34.52	195	190	1
2854	34.53	187	188	1
2855	34.54	186	187	1
2856	34.55	209	186	1
2857	34.56	179	185	1
2858	34.57	188	184	1
2859	34.58	194	184	1
2860	34.59	178	183	1
2861	34.60	195	183	1
2862	34.61	197	183	1
2863	34.62	188	183	1
2864	34.63	187	183	1
2865	34.64	203	183	1
2866	34.65	208	184	1
2867	34.66	198	184	1
2868	34.67	196	184	1
2869	34.68	201	185	1
2870	34.69	194	185	1
2871	34.70	197	186	1
2872	34.71	189	186	1
2873	34.72	201	187	1
2874	34.73	204	188	1
2875	34.74	198	188	1
2876	34.75	192	189	1
2877	34.76	198	190	1
2878	34.77	201	191	1
2879	34.78	202	192	1
2880	34.79	201	193	1
2881	34.80	197	194	1
2882	34.81	202	195	1
2883	34.82	199	196	1
2884	34.83	204	197	1
2885	34.84	205	198	1
2886	34.85	201	199	1
2887	34.86	209	200	1
2888	34.87	210	200	1
2889	34.88	207	201	1
2890	34.89	214	201	1
2891	34.90	210	201	1
2892	34.91	208	201	1
2893	34.92	206	201	1
2894	34.93	203	200	1
2895	34.94	206	200	1
2896	34.95	208	200	1
2897	34.96	188	199	1
2898	34.97	198	199	1
2899	34.98	205	199	1
2900	34.99	217	199	1
2901	35.00	212	199	1
2902	35.01	209	200	1
2903	35.02	201	200	1
2904	35.03	196	201	1
2905	35.04	196	202	1
2906	35.05	209	204	1
2907	35.06	212	206	1
2908	35.07	215	208	1
2909	35.08	203	211	1
2910	35.09	208	216	1
2911	35.10	214	223	1
2912	35.11	218	234	1
2913	35.12	243	255	1
2914	35.13	283	299	1
2915	35.14	379	401	1
2916	35.15	485	563	1
2917	35.16	510	623	1
2918	35.17	450	443	1
2919	35.18	300	317	1
2920	35.19	235	266	1
2921	35.20	224	243	1
2922	35.21	214	232	1
2923	35.22	212	225	1
2924	35.23	215	221	1
2925	35.24	216	218	1
2926	35.25	217	217	1
2927	35.26	219	215	1
2928	35.27	225	215	1
2929	35.28	222	214	1
2930	35.29	207	214	1
2931	35.30	209	214	1
2932	35.31	221	215	1
2933	35.32	210	216	1
2934	35.33	219	217	1
2935	35.34	218	219	1
2936	35.35	212	221	1
2937	35.36	211	226	1
2938	35.37	211	237	1
2939	35.38	261	261	1
2940	35.39	316	319	1
2941	35.40	362	384	1
2942	35.41	363	368	1
2943	35.42	305	293	1
2944	35.43	248	247	1
2945	35.44	217	227	1
2946	35.45	211	218	1
2947	35.46	199	214	1
2948	35.47	212	211	1
2949	35.48	211	210	1
2950	35.49	208	210	1
2951	35.50	217	210	1
2952	35.51	204	213	1
2953	35.52	207	216	1
2954	35.53	201	223	1
2955	35.54	208	233	1
2956	35.55	219	250	1
2957	35.56	240	283	1
2958	35.57	301	355	1
2959	35.58	466	527	1
2960	35.59	660	850	1
2961	35.60	734	1023	1
2962	35.61	623	665	1
2963	35.62	421	410	1
2964	35.63	268	307	1
2965	35.64	211	263	1
2966	35.65	211	242	1
2967	35.66	197	232	1
2968	35.67	198	228	1
2969	35.68	207	230	1
2970	35.69	200	239	1
2971	35.70	245	264	1
2972	35.71	301	326	1
2973	35.72	404	473	1
2974	35.73	494	629	1
2975	35.74	501	562	1
2976	35.75	389	384	1
2977	35.76	254	281	1
2978	35.77	206	239	1
2979	35.78	197	219	1
2980	35.79	205	208	1
2981	35.80	196	201	1
2982	35.81	183	197	1
2983	35.82	196	194	1
2984	35.83	205	192	1
2985	35.84	196	190	1
2986	35.85	188	189	1
2987	35.86	194	188	1
2988	35.87	201	187	1
2989	35.88	193	186	1
2990	35.89	202	186	1
2991	35.90	200	185	1
2992	35.91	196	185	1
2993	35.92	191	185	1
2994	35.93	196	185	1
2995	35.94	196	185	1
2996	35.95	189	185	1
2997	35.96	194	185	1
2998	35.97	190	185	1
2999	35.98	192	185	1
3000	35.99	183	185	1
3001	36.00	186	185	1
3002	36.01	185	185	1
3003	36.02	198	186	1
3004	36.03	193	186	1
3005	36.04	192	187	1
3006	36.05	192	187	1
3007	36.06	187	188	1
3008	36.07	190	189	1
3009	36.08	193	190	1
3010	36.09	191	191	1
3011	36.10	191	192	1
3012	36.11	202	194	1
3013	36.12	200	196	1
3014	36.13	196	199	1
3015	36.14	191	202	1
3016	36.15	191	207	1
3017	36.16	205	215	1
3018	36.17	203	228	1
3019	36.18	244	250	1
3020	36.19	321	295	1
3021	36.20	468	408	1
3022	36.21	641	661	1
3023	36.22	704	834	1
3024	36.23	603	559	1
3025	36.24	378	361	1
3026	36.25	264	283	1
3027	36.26	210	253	1
3028	36.27	207	241	1
3029	36.28	213	242	1
3030	36.29	215	255	1
3031	36.30	289	295	1
3032	36.31	391	399	1
3033	36.32	506	574	1
3034	36.33	536	630	1
3035	36.34	415	433	1
3036	36.35	295	300	1
3037	36.36	205	246	1
3038	36.37	202	222	1
3039	36.38	199	210	1
3040	36.39	199	202	1
3041	36.40	195	198	1
3042	36.41	194	194	1
3043	36.42	185	192	1
3044	36.43	187	190	1
3045	36.44	183	189	1
3046	36.45	199	187	1
3047	36.46	196	187	1
3048	36.47	192	186	1
3049	36.48	192	185	1
3050	36.49	192	185	1
3051	36.50	184	184	1
3052	36.51	193	184	1
3053	36.52	193	184	1
3054	36.53	189	184	1
3055	36.54	195	183	1
3056	36.55	189	183	1
3057	36.56	194	183	1
3058	36.57	195	183	1
3059	36.58	190	183	1
3060	36.59	190	183	1
3061	36.60	184	183	1
3062	36.61	194	183	1
3063	36.62	196	183	1
3064	36.63	193	183	1
3065	36.64	190	183	1
3066	36.65	194	183	1
3067	36.66	189	183	1
3068	36.67	192	183	1
3069	36.68	188	183	1
3070	36.69	181	183	1
3071	36.70	193	183	1
3072	36.71	196	183	1
3073	36.72	190	183	1
3074	36.73	194	183	1
3075	36.74	203	184	1
3076	36.75	205	184	1
3077	36.76	207	184	1
3078	36.77	200	184	1
3079	36.78	193	184	1
3080	36.79	191	184	1
3081	36.80	191	185	1
3082	36.81	186	185	1
3083	36.82	195	186	1
3084	36.83	203	187	1
3085	36.84	200	188	1
3086	36.85	202	190	1
3087	36.86	204	194	1
3088	36.87	217	203	1
3089	36.88	234	223	1
3090	36.89	275	261	1
3091	36.90	285	285	1
3092	36.91	255	245	1
3093	36.92	240	213	1
3094	36.93	201	199	1
3095	36.94	201	193	1
3096	36.95	195	190	1
3097	36.96	189	188	1
3098	36.97	205	187	1
3099	36.98	197	187	1
3100	36.99	192	186	1
3101	37.00	200	186	1
3102	37.01	188	186	1
3103	37.02	182	186	1
3104	37.03	202	186	1
3105	37.04	182	186	1
3106	37.05	197	186	1
3107	37.06	193	187	1
3108	37.07	195	187	1
3109	37.08	204	187	1
3110	37.09	191	187	1
3111	37.10	196	188	1
3112	37.11	186	188	1
3113	37.12	187	188	1
3114	37.13	202	189	1
3115	37.14	192	189	1
3116	37.15	191	189	1
3117	37.16	201	190	1
3118	37.17	200	190	1
3119	37.18	198	191	1
3120	37.19	193	191	1
3121	37.20	200	192	1
3122	37.21	194	192	1
3123	37.22	197	193	1
3124	37.23	197	193	1
3125	37.24	208	194	1
3126	37.25	204	195	1
3127	37.26	196	196	1
3128	37.27	193	197	1
3129	37.28	189	199	1
3130	37.29	211	201	1
3131	37.30	205	207	1
3132	37.31	219	218	1
3133	37.32	225	230	1
3134	37.33	216	224	1
3135	37.34	209	212	1
3136	37.35	208	204	1
3137	37.36	206	201	1
3138	37.37	201	200	1
3139	37.38	207	199	1
3140	37.39	206	198	1
3141	37.40	195	198	1
3142	37.41	213	197	1
3143	37.42	220	197	1
3144	37.43	206	196	1
3145	37.44	199	196	1
3146	37.45	193	196	1
3147	37.46	199	195	1
3148	37.47	206	195	1
3149	37.48	208	195	1
3150	37.49	206	195	1
3151	37.50	200	195	1
3152	37.51	200	195	1
3153	37.52	202	195	1
3154	37.53	195	194	1
3155	37.54	216	194	1
3156	37.55	199	194	1
3157	37.56	208	194	1
3158	37.57	198	194	1
3159	37.58	207	193	1
3160	37.59	203	193	1
3161	37.60	194	193	1
3162	37.61	203	193	1
3163	37.62	200	192	1
3164	37.63	199	192	1
3165	37.64	201	191	1
3166	37.65	197	191	1
3167	37.66	200	191	1
3168	37.67	200	190	1
3169	37.68	200	190	1
3170	37.69	198	190	1
3171	37.70	193	190	1
3172	37.71	196	189	1
3173	37.72	206	189	1
3174	37.73	202	189	1
3175	37.74	198	189	1
3176	37.75	200	189	1
3177	37.76	203	189	1
3178	37.77	190	189	1
3179	37.78	198	189	1
3180	37.79	200	189	1
3181	37.80	186	189	1
3182	37.81	190	189	1
3183	37.82	194	189	1
3184	37.83	194	190	1
3185	37.84	195	191	1
3186	37.85	203	192	1
3187	37.86	217	196	1
3188	37.87	203	206	1
3189	37.88	221	219	1
3190	37.89	203	212	1
3191	37.90	212	199	1
3192	37.91	193	194	1
3193	37.92	198	191	1
3194	37.93	193	190	1
3195	37.94	199	190	1
3196	37.95	194	189	1
3197	37.96	197	189	1
3198	37.97	195	189	1
3199	37.98	199	189	1
3200	37.99	193	189	1
3201	38.00	198	189	1
3202	38.01	196	189	1
3203	38.02	198	189	1
3204	38.03	198	189	1
3205	38.04	197	189	1
3206	38.05	201	190	1
3207	38.06	188	190	1
3208	38.07	205	190	1
3209	38.08	201	190	1
3210	38.09	205	191	1
3211	38.10	198	191	1
3212	38.11	194	191	1
3213	38.12	199	192	1
3214	38.13	194	192	1
3215	38.14	211	192	1
3216	38.15	206	193	1
3217	38.16	183	193	1
3218	38.17	206	194	1
3219	38.18	206	195	1
3220	38.19	201	196	1
3221	38.20	211	197	1
3222	38.21	197	198	1
3223	38.22	200	199	1
3224	38.23	201	203	1
3225	38.24	208	209	1
3226	38.25	213	219	1
3227	38.26	230	217	1
3228	38.27	222	210	1
3229	38.28	208	206	1
3230	38.29	220	205	1
3231	38.30	201	205	1
3232	38.31	216	205	1
3233	38.32	209	206	1
3234	38.33	209	206	1
3235	38.34	206	207	1
3236	38.35	216	208	1
3237	38.36	208	208	1
3238	38.37	211	209	1
3239	38.38	210	210	1
3240	38.39	207	210	1
3241	38.40	225	211	1
3242	38.41	220	211	1
3243	38.42	231	212	1
3244	38.43	227	212	1
3245	38.44	220	212	1
3246	38.45	234	213	1
3247	38.46	239	213	1
3248	38.47	233	213	1
3249	38.48	232	213	1
3250	38.49	229	213	1
3251	38.50	231	213	1
3252	38.51	221	214	1
3253	38.52	218	215	1
3254	38.53	219	216	1
3255	38.54	225	219	1
3256	38.55	245	227	1
3257	38.56	262	247	1
3258	38.57	286	275	1
3259	38.58	283	266	1
3260	38.59	257	239	1
3261	38.60	239	223	1
3262	38.61	215	215	1
3263	38.62	211	212	1
3264	38.63	213	209	1
3265	38.64	209	208	1
3266	38.65	208	207	1
3267	38.66	210	206	1
3268	38.67	208	205	1
3269	38.68	222	204	1
3270	38.69	198	204	1
3271	38.70	207	203	1
3272	38.71	214	203	1
3273	38.72	211	202	1
3274	38.73	214	202	1
3275	38.74	210	202	1
3276	38.75	207	201	1
3277	38.76	202	201	1
3278	38.77	208	201	1
3279	38.78	205	201	1
3280	38.79	215	202	1
3281	38.80	213	202	1
3282	38.81	210	202	1
3283	38.82	209	201	1
3284	38.83	204	201	1
3285	38.84	201	201	1
3286	38.85	215	201	1
3287	38.86	191	201	1
3288	38.87	210	201	1
3289	38.88	212	201	1
3290	38.89	199	201	1
3291	38.90	209	201	1
3292	38.91	205	201	1
3293	38.92	195	201	1
3294	38.93	200	201	1
3295	38.94	204	201	1
3296	38.95	203	201	1
3297	38.96	209	201	1
3298	38.97	214	201	1
3299	38.98	205	201	1
3300	38.99	207	201	1
3301	39.00	204	202	1
3302	39.01	206	203	1
3303	39.02	209	204	1
3304	39.03	197	202	1
3305	39.04	207	200	1
3306	39.05	205	200	1
3307	39.06	200	200	1
3308	39.07	195	201	1
3309	39.08	216	203	1
3310	39.09	213	210	1
3311	39.10	204	222	1
3312	39.11	212	224	1
3313	39.12	213	213	1
3314	39.13	207	203	1
3315	39.14	201	198	1
3316	39.15	212	196	1
3317	39.16	201	195	1
3318	39.17	199	194	1
3319	39.18	199	194	1
3320	39.19	207	193	1
3321	39.20	206	193	1
3322	39.21	200	193	1
3323	39.22	197	193	1
3324	39.23	196	193	1
3325	39.24	190	193	1
3326	39.25	210	193	1
3327	39.26	200	193	1
3328	39.27	204	195	1
3329	39.28	206	197	1
3330	39.29	215	197	1
3331	39.30	210	195	1
3332	39.31	205	193	1
3333	39.32	199	192	1
3334	39.33	208	192	1
3335	39.34	202	192	1
3336	39.35	199	192	1
3337	39.36	207	192	1
3338	39.37	212	192	1
3339	39.38	201	192	1
3340	39.39	207	192	1
3341	39.40	203	192	1
3342	39.41	198	192	1
3343	39.42	198	192	1
3344	39.43	199	193	1
3345	39.44	203	194	1
3346	39.45	198	194	1
3347	39.46	190	196	1
3348	39.47	200	198	1
3349	39.48	205	201	1
3350	39.49	217	207	1
3351	39.50	214	220	1
3352	39.51	242	248	1
3353	39.52	270	284	1
3354	39.53	289	275	1
3355	39.54	300	276	1
3356	39.55	335	308	1
3357	39.56	335	312	1
3358	39.57	300	269	1
3359	39.58	246	229	1
3360	39.59	211	211	1
3361	39.60	204	203	1
3362	39.61	195	199	1
3363	39.62	212	197	1
3364	39.63	188	195	1
3365	39.64	193	194	1
3366	39.65	202	194	1
3367	39.66	193	193	1
3368	39.67	199	193	1
3369	39.68	209	192	1
3370	39.69	211	192	1
3371	39.70	193	192	1
3372	39.71	193	192	1
3373	39.72	205	192	1
3374	39.73	203	192	1
3375	39.74	196	192	1
3376	39.75	201	193	1
3377	39.76	195	193	1
3378	39.77	192	193	1
3379	39.78	211	194	1
3380	39.79	201	195	1
3381	39.80	199	197	1
3382	39.81	193	201	1
3383	39.82	194	205	1
3384	39.83	197	207	1
3385	39.84	195	211	1
3386	39.85	229	223	1
3387	39.86	277	252	1
3388	39.87	324	308	1
3389	39.88	369	358	1
3390	39.89	339	309	1
3391	39.90	284	248	1
3392	39.91	228	220	1
3393	39.92	202	208	1
3394	39.93	202	202	1
3395	39.94	208	199	1
3396	39.95	207	197	1
3397	39.96	211	196	1
3398	39.97	208	195	1
3399	39.98	201	194	1
3400	39.99	211	194	1
3401	40.00	198	193	1
3402	40.01	202	193	1
3403	40.02	196	193	1
3404	40.03	204	193	1
3405	40.04	209	193	1
3406	40.05	198	193	1
3407	40.06	203	193	1
3408	40.07	197	193	1
3409	40.08	195	193	1
3410	40.09	191	194	1
3411	40.10	193	194	1
3412	40.11	200	195	1
3413	40.12	196	197	1
3414	40.13	204	199	1
3415	40.14	205	203	1
3416	40.15	212	212	1
3417	40.16	229	235	1
3418	40.17	257	278	1
3419	40.18	264	292	1
3420	40.19	236	254	1
3421	40.20	222	221	1
3422	40.21	207	206	1
3423	40.22	211	200	1
3424	40.23	203	197	1
3425	40.24	194	196	1
3426	40.25	195	195	1
3427	40.26	198	194	1
3428	40.27	199	194	1
3429	40.28	204	193	1
3430	40.29	208	193	1
3431	40.30	192	193	1
3432	40.31	203	193	1
3433	40.32	196	193	1
3434	40.33	188	193	1
3435	40.34	203	193	1
3436	40.35	201	193	1
3437	40.36	194	193	1
3438	40.37	196	193	1
3439	40.38	192	193	1
3440	40.39	202	193	1
3441	40.40	199	193	1
3442	40.41	209	193	1
3443	40.42	195	193	1
3444	40.43	206	193	1
3445	40.44	193	193	1
3446	40.45	200	193	1
3447	40.46	196	193	1
3448	40.47	202	194	1
3449	40.48	182	194	1
3450	40.49	208	194	1
3451	40.50	202	195	1
3452	40.51	193	195	1
3453	40.52	199	196	1
3454	40.53	197	197	1
3455	40.54	203	198	1
3456	40.55	191	200	1
3457	40.56	196	202	1
3458	40.57	200	206	1
3459	40.58	215	214	1
3460	40.59	228	230	1
3461	40.60	282	269	1
3462	40.61	345	343	1
3463	40.62	362	369	1
3464	40.63	328	308	1
3465	40.64	263	252	1
3466	40.65	218	228	1
3467	40.66	213	221	1
3468	40.67	219	223	1
3469	40.68	225	237	1
3470	40.69	293	276	1
3471	40.70	319	346	1
3472	40.71	333	336	1
3473	40.72	287	266	1
3474	40.73	231	228	1
3475	40.74	216	213	1
3476	40.75	207	206	1
3477	40.76	191	202	1
3478	40.77	189	200	1
3479	40.78	200	198	1
3480	40.79	204	197	1
3481	40.80	202	197	1
3482	40.81	194	196	1
3483	40.82	193	196	1
3484	40.83	209	195	1
3485	40.84	213	195	1
3486	40.85	194	195	1
3487	40.86	202	195	1
3488	40.87	194	195	1
3489	40.88	208	195	1
3490	40.89	200	195	1
3491	40.90	204	195	1
3492	40.91	198	195	1
3493	40.92	199	195	1
3494	40.93	201	195	1
3495	40.94	209	195	1
3496	40.95	196	195	1
3497	40.96	205	195	1
3498	40.97	198	195	1
3499	40.98	191	196	1
3500	40.99	206	196	1
3501	41.00	208	196	1
3502	41.01	195	197	1
3503	41.02	200	197	1
3504	41.03	197	198	1
3505	41.04	201	199	1
3506	41.05	202	200	1
3507	41.06	195	203	1
3508	41.07	196	207	1
3509	41.08	211	215	1
3510	41.09	231	235	1
3511	41.10	257	270	1
3512	41.11	256	272	1
3513	41.12	242	241	1
3514	41.13	213	220	1
3515	41.14	203	213	1
3516	41.15	207	211	1
3517	41.16	208	211	1
3518	41.17	201	214	1
3519	41.18	206	219	1
3520	41.19	207	227	1
3521	41.20	218	244	1
3522	41.21	271	281	1
3523	41.22	364	370	1
3524	41.23	466	530	1
3525	41.24	491	559	1
3526	41.25	419	420	1
3527	41.26	297	307	1
3528	41.27	229	257	1
3529	41.28	198	235	1
3530	41.29	212	225	1
3531	41.30	199	220	1
3532	41.31	199	218	1
3533	41.32	205	219	1
3534	41.33	202	221	1
3535	41.34	199	227	1
3536	41.35	204	237	1
3537	41.36	233	257	1
3538	41.37	275	304	1
3539	41.38	407	416	1
3540	41.39	508	614	1
3541	41.40	552	630	1
3542	41.41	475	449	1
3543	41.42	317	320	1
3544	41.43	235	262	1
3545	41.44	219	237	1
3546	41.45	199	224	1
3547	41.46	212	216	1
3548	41.47	206	211	1
3549	41.48	194	208	1
3550	41.49	200	206	1
3551	41.50	199	204	1
3552	41.51	199	203	1
3553	41.52	200	202	1
3554	41.53	200	201	1
3555	41.54	190	201	1
3556	41.55	203	200	1
3557	41.56	199	200	1
3558	41.57	207	200	1
3559	41.58	202	199	1
3560	41.59	199	199	1
3561	41.60	202	199	1
3562	41.61	201	199	1
3563	41.62	207	199	1
3564	41.63	199	200	1
3565	41.64	204	200	1
3566	41.65	191	200	1
3567	41.66	199	201	1
3568	41.67	196	202	1
3569	41.68	206	203	1
3570	41.69	198	205	1
3571	41.70	206	208	1
3572	41.71	202	213	1
3573	41.72	212	223	1
3574	41.73	257	246	1
3575	41.74	281	296	1
3576	41.75	318	353	1
3577	41.76	324	333	1
3578	41.77	281	267	1
3579	41.78	214	232	1
3580	41.79	208	217	1
3581	41.80	204	210	1
3582	41.81	192	207	1
3583	41.82	205	205	1
3584	41.83	206	204	1
3585	41.84	205	203	1
3586	41.85	200	203	1
3587	41.86	201	203	1
3588	41.87	202	203	1
3589	41.88	193	203	1
3590	41.89	196	204	1
3591	41.90	194	206	1
3592	41.91	205	208	1
3593	41.92	207	211	1
3594	41.93	211	218	1
3595	41.94	236	232	1
3596	41.95	290	265	1
3597	41.96	313	323	1
3598	41.97	343	329	1
3599	41.98	309	278	1
3600	41.99	258	241	1
3601	42.00	209	224	1
3602	42.01	191	217	1
3603	42.02	202	215	1
3604	42.03	195	214	1
3605	42.04	200	215	1
3606	42.05	206	218	1
3607	42.06	209	221	1
3608	42.07	210	227	1
3609	42.08	208	237	1
3610	42.09	220	254	1
3611	42.10	250	285	1
3612	42.11	351	355	1
3613	42.12	491	520	1
3614	42.13	658	794	1
3615	42.14	675	768	1
3616	42.15	543	495	1
3617	42.16	341	347	1
3618	42.17	244	286	1
3619	42.18	213	259	1
3620	42.19	212	248	1
3621	42.20	199	244	1
3622	42.21	213	249	1
3623	42.22	234	266	1
3624	42.23	303	311	1
3625	42.24	387	407	1
3626	42.25	464	503	1
3627	42.26	455	456	1
3628	42.27	339	333	1
3629	42.28	250	268	1
3630	42.29	226	240	1
3631	42.30	205	227	1
3632	42.31	208	220	1
3633	42.32	206	216	1
3634	42.33	203	213	1
3635	42.34	197	211	1
3636	42.35	209	210	1
3637	42.36	201	209	1
3638	42.37	208	208	1
3639	42.38	205	208	1
3640	42.39	204	207	1
3641	42.40	208	207	1
3642	42.41	216	207	1
3643	42.42	195	207	1
3644	42.43	218	207	1
3645	42.44	207	208	1
3646	42.45	206	208	1
3647	42.46	212	208	1
3648	42.47	203	209	1
3649	42.48	201	209	1
3650	42.49	210	210	1
3651	42.50	208	210	1
3652	42.51	210	211	1
3653	42.52	209	212	1
3654	42.53	211	212	1
3655	42.54	220	213	1
3656	42.55	216	214	1
3657	42.56	216	215	1
3658	42.57	218	217	1
3659	42.58	226	218	1
3660	42.59	233	219	1
3661	42.60	228	221	1
3662	42.61	222	223	1
3663	42.62	233	225	1
3664	42.63	233	229	1
3665	42.64	240	234	1
3666	42.65	253	245	1
3667	42.66	288	267	1
3668	42.67	315	303	1
3669	42.68	321	303	1
3670	42.69	285	274	1
3671	42.70	265	261	1
3672	42.71	259	261	1
3673	42.72	252	271	1
3674	42.73	276	295	1
3675	42.74	348	348	1
3676	42.75	520	475	1
3677	42.76	668	711	1
3678	42.77	766	810	1
3679	42.78	661	628	1
3680	42.79	446	423	1
3681	42.80	301	322	1
3682	42.81	260	279	1
3683	42.82	245	257	1
3684	42.83	243	245	1
3685	42.84	245	237	1
3686	42.85	236	231	1
3687	42.86	235	227	1
3688	42.87	237	224	1
3689	42.88	226	222	1
3690	42.89	233	220	1
3691	42.90	224	218	1
3692	42.91	221	217	1
3693	42.92	226	216	1
3694	42.93	211	215	1
3695	42.94	208	214	1
3696	42.95	213	213	1
3697	42.96	214	212	1
3698	42.97	214	212	1
3699	42.98	204	211	1
3700	42.99	207	211	1
3701	43.00	197	211	1
3702	43.01	206	211	1
3703	43.02	209	210	1
3704	43.03	211	210	1
3705	43.04	203	210	1
3706	43.05	207	210	1
3707	43.06	205	210	1
3708	43.07	217	210	1
3709	43.08	207	210	1
3710	43.09	199	210	1
3711	43.10	208	210	1
3712	43.11	204	210	1
3713	43.12	209	210	1
3714	43.13	206	210	1
3715	43.14	204	210	1
3716	43.15	218	210	1
3717	43.16	205	210	1
3718	43.17	208	210	1
3719	43.18	209	210	1
3720	43.19	207	210	1
3721	43.20	199	210	1
3722	43.21	204	210	1
3723	43.22	207	209	1
3724	43.23	206	209	1
3725	43.24	202	209	1
3726	43.25	208	209	1
3727	43.26	201	208	1
3728	43.27	209	208	1
3729	43.28	208	208	1
3730	43.29	202	208	1
3731	43.30	197	207	1
3732	43.31	205	207	1
3733	43.32	210	207	1
3734	43.33	203	207	1
3735	43.34	214	207	1
3736	43.35	206	207	1
3737	43.36	205	207	1
3738	43.37	209	207	1
3739	43.38	211	207	1
3740	43.39	215	207	1
3741	43.40	210	207	1
3742	43.41	205	207	1
3743	43.42	206	207	1
3744	43.43	212	207	1
3745	43.44	213	207	1
3746	43.45	214	207	1
3747	43.46	214	207	1
3748	43.47	215	207	1
3749	43.48	210	208	1
3750	43.49	221	208	1
3751	43.50	215	208	1
3752	43.51	213	208	1
3753	43.52	217	209	1
3754	43.53	223	209	1
3755	43.54	215	209	1
3756	43.55	217	210	1
3757	43.56	216	210	1
3758	43.57	219	210	1
3759	43.58	220	210	1
3760	43.59	218	210	1
3761	43.60	215	211	1
3762	43.61	219	211	1
3763	43.62	212	211	1
3764	43.63	222	211	1
3765	43.64	213	211	1
3766	43.65	229	211	1
3767	43.66	208	211	1
3768	43.67	220	211	1
3769	43.68	215	211	1
3770	43.69	213	211	1
3771	43.70	223	211	1
3772	43.71	221	211	1
3773	43.72	207	211	1
3774	43.73	216	211	1
3775	43.74	221	211	1
3776	43.75	227	211	1
3777	43.76	211	211	1
3778	43.77	224	211	1
3779	43.78	220	211	1
3780	43.79	211	211	1
3781	43.80	217	211	1
3782	43.81	219	212	1
3783	43.82	218	212	1
3784	43.83	214	212	1
3785	43.84	219	212	1
3786	43.85	214	213	1
3787	43.86	220	213	1
3788	43.87	223	214	1
3789	43.88	225	215	1
3790	43.89	219	216	1
3791	43.90	220	220	1
3792	43.91	221	227	1
3793	43.92	237	229	1
3794	43.93	232	223	1
3795	43.94	236	218	1
3796	43.95	218	216	1
3797	43.96	225	215	1
3798	43.97	219	214	1
3799	43.98	227	214	1
3800	43.99	220	213	1
3801	44.00	217	213	1
3802	44.01	220	213	1
3803	44.02	217	213	1
3804	44.03	222	213	1
3805	44.04	220	212	1
3806	44.05	207	212	1
3807	44.06	217	212	1
3808	44.07	214	212	1
3809	44.08	216	212	1
3810	44.09	206	213	1
3811	44.10	226	215	1
3812	44.11	226	219	1
3813	44.12	227	228	1
3814	44.13	243	240	1
3815	44.14	247	237	1
3816	44.15	227	223	1
3817	44.16	223	215	1
3818	44.17	203	212	1
3819	44.18	213	210	1
3820	44.19	217	209	1
3821	44.20	206	208	1
3822	44.21	225	208	1
3823	44.22	213	208	1
3824	44.23	217	207	1
3825	44.24	210	207	1
3826	44.25	202	207	1
3827	44.26	204	207	1
3828	44.27	213	207	1
3829	44.28	207	207	1
3830	44.29	211	207	1
3831	44.30	198	208	1
3832	44.31	209	208	1
3833	44.32	195	209	1
3834	44.33	210	209	1
3835	44.34	205	210	1
3836	44.35	211	211	1
3837	44.36	209	213	1
3838	44.37	202	215	1
3839	44.38	216	219	1
3840	44.39	225	227	1
3841	44.40	225	240	1
3842	44.41	224	249	1
3843	44.42	236	251	1
3844	44.43	262	266	1
3845	44.44	337	312	1
3846	44.45	424	410	1
3847	44.46	498	496	1
3848	44.47	450	444	1
3849	44.48	350	329	1
3850	44.49	253	268	1
3851	44.50	212	242	1
3852	44.51	213	230	1
3853	44.52	201	223	1
3854	44.53	214	219	1
3855	44.54	202	216	1
3856	44.55	203	215	1
3857	44.56	209	213	1
3858	44.57	207	212	1
3859	44.58	198	211	1
3860	44.59	208	211	1
3861	44.60	196	210	1
3862	44.61	209	209	1
3863	44.62	201	209	1
3864	44.63	202	209	1
3865	44.64	209	209	1
3866	44.65	210	208	1
3867	44.66	203	208	1
3868	44.67	203	208	1
3869	44.68	212	208	1
3870	44.69	208	208	1
3871	44.70	209	208	1
3872	44.71	208	209	1
3873	44.72	206	211	1
3874	44.73	227	215	1
3875	44.74	217	222	1
3876	44.75	222	221	1
3877	44.76	224	214	1
3878	44.77	206	210	1
3879	44.78	204	208	1
3880	44.79	210	208	1
3881	44.80	205	207	1
3882	44.81	200	207	1
3883	44.82	197	207	1
3884	44.83	198	207	1
3885	44.84	213	207	1
3886	44.85	214	207	1
3887	44.86	202	207	1
3888	44.87	200	207	1
3889	44.88	208	207	1
3890	44.89	197	207	1
3891	44.90	207	207	1
3892	44.91	203	208	1
3893	44.92	210	209	1
3894	44.93	220	211	1
3895	44.94	219	216	1
3896	44.95	229	217	1
3897	44.96	215	213	1
3898	44.97	205	210	1
3899	44.98	205	208	1
3900	44.99	205	207	1
3901	45.00	203	207	1
3902	45.01	204	207	1
3903	45.02	209	207	1
3904	45.03	204	208	1
3905	45.04	210	208	1
3906	45.05	205	209	1
3907	45.06	207	210	1
3908	45.07	210	213	1
3909	45.08	220	219	1
3910	45.09	238	233	1
3911	45.10	248	257	1
3912	45.11	234	261	1
3913	45.12	234	242	1
3914	45.13	236	232	1
3915	45.14	232	228	1
3916	45.15	222	221	1
3917	45.16	221	217	1
3918	45.17	206	216	1
3919	45.18	218	220	1
3920	45.19	227	229	1
3921	45.20	268	254	1
3922	45.21	300	299	1
3923	45.22	312	312	1
3924	45.23	281	271	1
3925	45.24	244	236	1
3926	45.25	213	220	1
3927	45.26	206	213	1
3928	45.27	213	210	1
3929	45.28	204	208	1
3930	45.29	219	206	1
3931	45.30	207	205	1
3932	45.31	207	205	1
3933	45.32	192	204	1
3934	45.33	213	204	1
3935	45.34	215	203	1
3936	45.35	203	203	1
3937	45.36	209	203	1
3938	45.37	214	203	1
3939	45.38	202	203	1
3940	45.39	214	203	1
3941	45.40	207	203	1
3942	45.41	201	203	1
3943	45.42	204	203	1
3944	45.43	205	203	1
3945	45.44	209	204	1
3946	45.45	197	204	1
3947	45.46	210	205	1
3948	45.47	200	206	1
3949	45.48	200	207	1
3950	45.49	205	208	1
3951	45.50	199	211	1
3952	45.51	201	215	1
3953	45.52	205	222	1
3954	45.53	220	236	1
3955	45.54	242	254	1
3956	45.55	257	267	1
3957	45.56	293	286	1
3958	45.57	341	340	1
3959	45.58	411	422	1
3960	45.59	431	444	1
3961	45.60	373	359	1
3962	45.61	290	283	1
3963	45.62	237	246	1
3964	45.63	216	228	1
3965	45.64	204	219	1
3966	45.65	207	214	1
3967	45.66	196	210	1
3968	45.67	204	208	1
3969	45.68	197	206	1
3970	45.69	202	205	1
3971	45.70	198	204	1
3972	45.71	198	204	1
3973	45.72	192	203	1
3974	45.73	205	203	1
3975	45.74	196	202	1
3976	45.75	209	202	1
3977	45.76	196	202	1
3978	45.77	205	202	1
3979	45.78	196	202	1
3980	45.79	194	202	1
3981	45.80	201	201	1
3982	45.81	203	202	1
3983	45.82	201	202	1
3984	45.83	192	203	1
3985	45.84	206	205	1
3986	45.85	200	207	1
3987	45.86	209	206	1
3988	45.87	207	204	1
3989	45.88	193	202	1
3990	45.89	201	202	1
3991	45.90	202	201	1
3992	45.91	199	201	1
3993	45.92	185	201	1
3994	45.93	199	202	1
3995	45.94	203	202	1
3996	45.95	197	202	1
3997	45.96	201	203	1
3998	45.97	200	203	1
3999	45.98	201	205	1
4000	45.99	206	208	1
4001	46.00	213	215	1
4002	46.01	223	228	1
4003	46.02	232	240	1
4004	46.03	231	231	1
4005	46.04	217	218	1
4006	46.05	200	210	1
4007	46.06	193	207	1
4008	46.07	205	205	1
4009	46.08	200	205	1
4010	46.09	205	205	1
4011	46.10	201	205	1
4012	46.11	203	206	1
4013	46.12	203	209	1
4014	46.13	208	212	1
4015	46.14	206	220	1
4016	46.15	251	238	1
4017	46.16	280	274	1
4018	46.17	316	309	1
4019	46.18	301	290	1
4020	46.19	252	251	1
4021	46.20	222	226	1
4022	46.21	199	215	1
4023	46.22	210	210	1
4024	46.23	205	207	1
4025	46.24	199	205	1
4026	46.25	202	204	1
4027	46.26	200	203	1
4028	46.27	206	203	1
4029	46.28	201	203	1
4030	46.29	195	203	1
4031	46.30	188	203	1
4032	46.31	202	203	1
4033	46.32	203	203	1
4034	46.33	188	204	1
4035	46.34	198	206	1
4036	46.35	208	210	1
4037	46.36	228	218	1
4038	46.37	245	235	1
4039	46.38	254	249	1
4040	46.39	238	235	1
4041	46.40	218	218	1
4042	46.41	206	209	1
4043	46.42	194	206	1
4044	46.43	208	204	1
4045	46.44	197	203	1
4046	46.45	196	202	1
4047	46.46	193	202	1
4048	46.47	197	201	1
4049	46.48	202	201	1
4050	46.49	194	201	1
4051	46.50	202	201	1
4052	46.51	207	201	1
4053	46.52	202	201	1
4054	46.53	203	201	1
4055	46.54	199	201	1
4056	46.55	201	201	1
4057	46.56	200	201	1
4058	46.57	191	201	1
4059	46.58	205	201	1
4060	46.59	184	201	1
4061	46.60	203	201	1
4062	46.61	207	201	1
4063	46.62	203	201	1
4064	46.63	207	201	1
4065	46.64	190	201	1
4066	46.65	197	201	1
4067	46.66	201	201	1
4068	46.67	197	201	1
4069	46.68	209	201	1
4070	46.69	198	201	1
4071	46.70	199	201	1
4072	46.71	200	202	1
4073	46.72	199	202	1
4074	46.73	197	202	1
4075	46.74	199	202	1
4076	46.75	196	202	1
4077	46.76	197	202	1
4078	46.77	199	203	1
4079	46.78	201	203	1
4080	46.79	199	203	1
4081	46.80	199	204	1
4082	46.81	194	204	1
4083	46.82	190	205	1
4084	46.83	205	205	1
4085	46.84	201	206	1
4086	46.85	202	207	1
4087	46.86	198	208	1
4088	46.87	204	210	1
4089	46.88	192	212	1
4090	46.89	203	215	1
4091	46.90	201	220	1
4092	46.91	203	227	1
4093	46.92	214	238	1
4094	46.93	238	261	1
4095	46.94	287	312	1
4096	46.95	404	417	1
4097	46.96	485	531	1
4098	46.97	476	505	1
4099	46.98	440	410	1
4100	46.99	389	376	1
4101	47.00	372	393	1
4102	47.01	340	371	1
4103	47.02	307	308	1
4104	47.03	263	263	1
4105	47.04	224	240	1
4106	47.05	217	228	1
4107	47.06	209	221	1
4108	47.07	198	216	1
4109	47.08	204	214	1
4110	47.09	210	212	1
4111	47.10	213	212	1
4112	47.11	211	213	1
4113	47.12	209	214	1
4114	47.13	214	213	1
4115	47.14	210	211	1
4116	47.15	198	210	1
4117	47.16	200	210	1
4118	47.17	199	210	1
4119	47.18	200	211	1
4120	47.19	199	212	1
4121	47.20	198	214	1
4122	47.21	207	217	1
4123	47.22	212	223	1
4124	47.23	222	233	1
4125	47.24	257	257	1
4126	47.25	307	308	1
4127	47.26	355	375	1
4128	47.27	382	383	1
4129	47.28	330	316	1
4130	47.29	254	261	1
4131	47.30	228	236	1
4132	47.31	221	224	1
4133	47.32	208	219	1
4134	47.33	210	216	1
4135	47.34	204	214	1
4136	47.35	202	212	1
4137	47.36	216	212	1
4138	47.37	208	211	1
4139	47.38	210	211	1
4140	47.39	205	211	1
4141	47.40	205	212	1
4142	47.41	208	213	1
4143	47.42	215	215	1
4144	47.43	213	216	1
4145	47.44	222	215	1
4146	47.45	210	214	1
4147	47.46	209	214	1
4148	47.47	208	214	1
4149	47.48	216	215	1
4150	47.49	216	216	1
4151	47.50	215	217	1
4152	47.51	213	220	1
4153	47.52	219	223	1
4154	47.53	225	228	1
4155	47.54	222	236	1
4156	47.55	252	252	1
4157	47.56	311	286	1
4158	47.57	412	360	1
4159	47.58	513	467	1
4160	47.59	525	501	1
4161	47.60	430	398	1
4162	47.61	320	304	1
4163	47.62	254	259	1
4164	47.63	234	239	1
4165	47.64	226	229	1
4166	47.65	229	224	1
4167	47.66	223	220	1
4168	47.67	222	217	1
4169	47.68	225	215	1
4170	47.69	207	214	1
4171	47.70	219	213	1
4172	47.71	208	212	1
4173	47.72	214	211	1
4174	47.73	208	211	1
4175	47.74	207	210	1
4176	47.75	216	210	1
4177	47.76	216	209	1
4178	47.77	211	209	1
4179	47.78	216	208	1
4180	47.79	203	208	1
4181	47.80	209	208	1
4182	47.81	218	207	1
4183	47.82	206	207	1
4184	47.83	215	207	1
4185	47.84	207	206	1
4186	47.85	214	206	1
4187	47.86	214	206	1
4188	47.87	213	206	1
4189	47.88	203	205	1
4190	47.89	219	205	1
4191	47.90	202	205	1
4192	47.91	212	205	1
4193	47.92	199	205	1
4194	47.93	206	205	1
4195	47.94	212	205	1
4196	47.95	201	205	1
4197	47.96	210	205	1
4198	47.97	208	205	1
4199	47.98	206	205	1
4200	47.99	204	206	1
4201	48.00	204	207	1
4202	48.01	219	210	1
4203	48.02	235	217	1
4204	48.03	242	227	1
4205	48.04	244	231	1
4206	48.05	248	222	1
4207	48.06	216	213	1
4208	48.07	212	209	1
4209	48.08	212	207	1
4210	48.09	215	206	1
4211	48.10	203	205	1
4212	48.11	201	205	1
4213	48.12	207	205	1
4214	48.13	204	204	1
4215	48.14	194	204	1
4216	48.15	213	205	1
4217	48.16	214	205	1
4218	48.17	207	206	1
4219	48.18	192	207	1
4220	48.19	206	208	1
4221	48.20	194	206	1
4222	48.21	196	205	1
4223	48.22	201	204	1
4224	48.23	199	204	1
4225	48.24	203	204	1
4226	48.25	211	203	1
4227	48.26	198	203	1
4228	48.27	206	203	1
4229	48.28	208	203	1
4230	48.29	194	203	1
4231	48.30	204	203	1
4232	48.31	201	203	1
4233	48.32	201	203	1
4234	48.33	199	203	1
4235	48.34	212	202	1
4236	48.35	207	202	1
4237	48.36	203	202	1
4238	48.37	204	202	1
4239	48.38	200	202	1
4240	48.39	211	202	1
4241	48.40	195	202	1
4242	48.41	203	202	1
4243	48.42	211	202	1
4244	48.43	200	201	1
4245	48.44	205	201	1
4246	48.45	206	201	1
4247	48.46	206	201	1
4248	48.47	213	201	1
4249	48.48	199	201	1
4250	48.49	197	201	1
4251	48.50	211	201	1
4252	48.51	215	201	1
4253	48.52	203	201	1
4254	48.53	201	202	1
4255	48.54	194	202	1
4256	48.55	209	202	1
4257	48.56	196	202	1
4258	48.57	186	203	1
4259	48.58	208	203	1
4260	48.59	199	204	1
4261	48.60	209	205	1
4262	48.61	195	206	1
4263	48.62	209	208	1
4264	48.63	201	211	1
4265	48.64	204	215	1
4266	48.65	214	223	1
4267	48.66	229	237	1
4268	48.67	292	268	1
4269	48.68	406	336	1
4270	48.69	490	433	1
4271	48.70	501	435	1
4272	48.71	371	347	1
4273	48.72	277	275	1
4274	48.73	229	240	1
4275	48.74	217	225	1
4276	48.75	205	217	1
4277	48.76	212	213	1
4278	48.77	203	211	1
4279	48.78	201	211	1
4280	48.79	212	214	1
4281	48.80	205	219	1
4282	48.81	211	218	1
4283	48.82	216	212	1
4284	48.83	206	207	1
4285	48.84	202	205	1
4286	48.85	195	204	1
4287	48.86	201	203	1
4288	48.87	194	203	1
4289	48.88	196	202	1
4290	48.89	203	202	1
4291	48.90	204	202	1
4292	48.91	200	203	1
4293	48.92	202	203	1
4294	48.93	201	205	1
4295	48.94	215	210	1
4296	48.95	214	218	1
4297	48.96	235	224	1
4298	48.97	219	218	1
4299	48.98	216	209	1
4300	48.99	207	204	1
4301	49.00	206	202	1
4302	49.01	204	201	1
4303	49.02	206	200	1
4304	49.03	200	200	1
4305	49.04	203	199	1
4306	49.05	204	199	1
4307	49.06	197	199	1
4308	49.07	207	199	1
4309	49.08	196	199	1
4310	49.09	202	198	1
4311	49.10	206	198	1
4312	49.11	209	198	1
4313	49.12	208	198	1
4314	49.13	198	198	1
4315	49.14	202	198	1
4316	49.15	203	198	1
4317	49.16	198	198	1
4318	49.17	205	198	1
4319	49.18	208	198	1
4320	49.19	198	198	1
4321	49.20	205	198	1
4322	49.21	197	198	1
4323	49.22	204	198	1
4324	49.23	191	198	1
4325	49.24	211	199	1
4326	49.25	197	199	1
4327	49.26	192	200	1
4328	49.27	195	202	1
4329	49.28	207	207	1
4330	49.29	218	214	1
4331	49.30	228	217	1
4332	49.31	214	213	1
4333	49.32	206	209	1
4334	49.33	204	207	1
4335	49.34	201	203	1
4336	49.35	195	201	1
4337	49.36	190	199	1
4338	49.37	190	198	1
4339	49.38	197	198	1
4340	49.39	202	198	1
4341	49.40	192	197	1
4342	49.41	200	197	1
4343	49.42	190	197	1
4344	49.43	186	197	1
4345	49.44	195	197	1
4346	49.45	194	197	1
4347	49.46	192	197	1
4348	49.47	199	197	1
4349	49.48	186	197	1
4350	49.49	201	197	1
4351	49.50	198	197	1
4352	49.51	192	197	1
4353	49.52	187	197	1
4354	49.53	195	197	1
4355	49.54	197	197	1
4356	49.55	194	197	1
4357	49.56	196	197	1
4358	49.57	200	197	1
4359	49.58	193	197	1
4360	49.59	190	197	1
4361	49.60	194	196	1
4362	49.61	192	196	1
4363	49.62	202	196	1
4364	49.63	185	196	1
4365	49.64	193	196	1
4366	49.65	195	196	1
4367	49.66	194	196	1
4368	49.67	200	196	1
4369	49.68	191	196	1
4370	49.69	193	197	1
4371	49.70	203	197	1
4372	49.71	211	197	1
4373	49.72	193	197	1
4374	49.73	205	197	1
4375	49.74	200	197	1
4376	49.75	199	197	1
4377	49.76	187	197	1
4378	49.77	196	196	1
4379	49.78	197	196	1
4380	49.79	181	196	1
4381	49.80	199	196	1
4382	49.81	202	196	1
4383	49.82	199	196	1
4384	49.83	197	196	1
4385	49.84	186	196	1
4386	49.85	190	196	1
4387	49.86	197	196	1
4388	49.87	193	196	1
4389	49.88	200	196	1
4390	49.89	205	196	1
4391	49.90	191	196	1
4392	49.91	191	196	1
4393	49.92	198	196	1
4394	49.93	198	196	1
4395	49.94	189	196	1
4396	49.95	203	196	1
4397	49.96	191	196	1
4398	49.97	202	196	1
4399	49.98	204	197	1
4400	49.99	204	197	1
4401	50.00	203	197	1
4402	50.01	201	197	1
4403	50.02	201	196	1
4404	50.03	194	196	1
4405	50.04	186	196	1
4406	50.05	191	196	1
4407	50.06	195	196	1
4408	50.07	205	196	1
4409	50.08	194	196	1
4410	50.09	198	196	1
4411	50.10	192	196	1
4412	50.11	194	196	1
4413	50.12	202	196	1
4414	50.13	199	196	1
4415	50.14	201	196	1
4416	50.15	190	196	1
4417	50.16	197	196	1
4418	50.17	193	196	1
4419	50.18	192	196	1
4420	50.19	195	196	1
4421	50.20	196	196	1
4422	50.21	189	196	1
4423	50.22	192	196	1
4424	50.23	199	197	1
4425	50.24	195	197	1
4426	50.25	195	197	1
4427	50.26	197	197	1
4428	50.27	197	197	1
4429	50.28	198	198	1
4430	50.29	198	198	1
4431	50.30	205	198	1
4432	50.31	202	198	1
4433	50.32	205	197	1
4434	50.33	202	197	1
4435	50.34	205	197	1
4436	50.35	191	197	1
4437	50.36	196	197	1
4438	50.37	196	197	1
4439	50.38	190	198	1
4440	50.39	188	198	1
4441	50.40	204	198	1
4442	50.41	208	198	1
4443	50.42	196	198	1
4444	50.43	203	198	1
4445	50.44	210	198	1
4446	50.45	205	199	1
4447	50.46	203	199	1
4448	50.47	210	200	1
4449	50.48	214	202	1
4450	50.49	229	204	1
4451	50.50	216	203	1
4452	50.51	202	201	1
4453	50.52	210	200	1
4454	50.53	198	200	1
4455	50.54	193	201	1
4456	50.55	201	201	1
4457	50.56	201	202	1
4458	50.57	205	203	1
4459	50.58	197	205	1
4460	50.59	199	208	1
4461	50.60	220	214	1
4462	50.61	224	227	1
4463	50.62	265	255	1
4464	50.63	293	295	1
4465	50.64	287	299	1
4466	50.65	270	265	1
4467	50.66	225	233	1
4468	50.67	203	217	1
4469	50.68	190	210	1
4470	50.69	191	206	1
4471	50.70	202	205	1
4472	50.71	200	206	1
4473	50.72	203	209	1
4474	50.73	207	214	1
4475	50.74	200	216	1
4476	50.75	208	211	1
4477	50.76	193	205	1
4478	50.77	204	202	1
4479	50.78	193	201	1
4480	50.79	196	200	1
4481	50.80	185	200	1
4482	50.81	195	200	1
4483	50.82	193	201	1
4484	50.83	185	202	1
4485	50.84	195	203	1
4486	50.85	201	207	1
4487	50.86	207	214	1
4488	50.87	234	230	1
4489	50.88	242	250	1
4490	50.89	243	244	1
4491	50.90	236	225	1
4492	50.91	206	212	1
4493	50.92	197	207	1
4494	50.93	194	204	1
4495	50.94	195	204	1
4496	50.95	186	204	1
4497	50.96	198	204	1
4498	50.97	194	206	1
4499	50.98	200	209	1
4500	50.99	200	213	1
4501	51.00	209	222	1
4502	51.01	237	241	1
4503	51.02	277	282	1
4504	51.03	341	344	1
4505	51.04	375	370	1
4506	51.05	352	325	1
4507	51.06	258	269	1
4508	51.07	233	241	1
4509	51.08	236	236	1
4510	51.09	256	247	1
4511	51.10	282	271	1
4512	51.11	286	273	1
4513	51.12	256	246	1
4514	51.13	221	228	1
4515	51.14	207	221	1
4516	51.15	209	223	1
4517	51.16	246	235	1
4518	51.17	296	266	1
4519	51.18	349	320	1
4520	51.19	364	340	1
4521	51.20	320	291	1
4522	51.21	248	245	1
4523	51.22	209	222	1
4524	51.23	194	212	1
4525	51.24	197	207	1
4526	51.25	189	204	1
4527	51.26	193	203	1
4528	51.27	189	203	1
4529	51.28	190	204	1
4530	51.29	203	208	1
4531	51.30	211	218	1
4532	51.31	231	237	1
4533	51.32	243	255	1
4534	51.33	246	249	1
4535	51.34	214	227	1
4536	51.35	204	213	1
4537	51.36	207	208	1
4538	51.37	202	207	1
4539	51.38	190	204	1
4540	51.39	197	201	1
4541	51.40	187	199	1
4542	51.41	184	198	1
4543	51.42	188	199	1
4544	51.43	196	200	1
4545	51.44	197	203	1
4546	51.45	214	210	1
4547	51.46	231	226	1
4548	51.47	263	251	1
4549	51.48	262	256	1
4550	51.49	237	231	1
4551	51.50	220	212	1
4552	51.51	191	203	1
4553	51.52	183	199	1
4554	51.53	194	197	1
4555	51.54	188	196	1
4556	51.55	188	195	1
4557	51.56	196	194	1
4558	51.57	189	194	1
4559	51.58	192	193	1
4560	51.59	192	193	1
4561	51.60	188	193	1
4562	51.61	185	193	1
4563	51.62	195	193	1
4564	51.63	182	193	1
4565	51.64	187	193	1
4566	51.65	185	193	1
4567	51.66	181	192	1
4568	51.67	190	192	1
4569	51.68	198	192	1
4570	51.69	186	192	1
4571	51.70	184	193	1
4572	51.71	187	193	1
4573	51.72	189	193	1
4574	51.73	187	193	1
4575	51.74	188	193	1
4576	51.75	187	194	1
4577	51.76	197	195	1
4578	51.77	198	197	1
4579	51.78	210	201	1
4580	51.79	225	209	1
4581	51.80	251	223	1
4582	51.81	245	227	1
4583	51.82	241	213	1
4584	51.83	201	203	1
4585	51.84	197	198	1
4586	51.85	184	196	1
4587	51.86	192	195	1
4588	51.87	194	195	1
4589	51.88	184	194	1
4590	51.89	184	195	1
4591	51.90	191	195	1
4592	51.91	190	196	1
4593	51.92	199	198	1
4594	51.93	204	200	1
4595	51.94	211	205	1
4596	51.95	230	215	1
4597	51.96	275	238	1
4598	51.97	326	276	1
4599	51.98	338	292	1
4600	51.99	300	261	1
4601	52.00	238	229	1
4602	52.01	209	212	1
4603	52.02	194	205	1
4604	52.03	179	203	1
4605	52.04	198	204	1
4606	52.05	188	205	1
4607	52.06	194	201	1
4608	52.07	186	197	1
4609	52.08	196	195	1
4610	52.09	189	194	1
4611	52.10	192	193	1
4612	52.11	192	193	1
4613	52.12	195	192	1
4614	52.13	191	192	1
4615	52.14	186	192	1
4616	52.15	191	192	1
4617	52.16	192	192	1
4618	52.17	194	192	1
4619	52.18	189	192	1
4620	52.19	183	191	1
4621	52.20	186	192	1
4622	52.21	184	192	1
4623	52.22	192	192	1
4624	52.23	183	192	1
4625	52.24	187	192	1
4626	52.25	190	192	1
4627	52.26	186	192	1
4628	52.27	182	192	1
4629	52.28	187	193	1
4630	52.29	184	193	1
4631	52.30	192	194	1
4632	52.31	186	195	1
4633	52.32	184	196	1
4634	52.33	187	199	1
4635	52.34	203	203	1
4636	52.35	197	211	1
4637	52.36	241	229	1
4638	52.37	275	262	1
4639	52.38	318	291	1
4640	52.39	287	280	1
4641	52.40	248	243	1
4642	52.41	207	218	1
4643	52.42	186	206	1
4644	52.43	188	201	1
4645	52.44	190	198	1
4646	52.45	187	196	1
4647	52.46	178	195	1
4648	52.47	189	195	1
4649	52.48	178	194	1
4650	52.49	189	194	1
4651	52.50	186	194	1
4652	52.51	177	194	1
4653	52.52	188	195	1
4654	52.53	186	195	1
4655	52.54	190	196	1
4656	52.55	186	197	1
4657	52.56	183	199	1
4658	52.57	193	202	1
4659	52.58	200	207	1
4660	52.59	204	218	1
4661	52.60	248	240	1
4662	52.61	302	283	1
4663	52.62	342	330	1
4664	52.63	327	325	1
4665	52.64	272	271	1
4666	52.65	221	233	1
4667	52.66	191	215	1
4668	52.67	197	207	1
4669	52.68	192	203	1
4670	52.69	207	201	1
4671	52.70	179	200	1
4672	52.71	184	200	1
4673	52.72	191	201	1
4674	52.73	201	204	1
4675	52.74	206	210	1
4676	52.75	226	223	1
4677	52.76	264	250	1
4678	52.77	295	284	1
4679	52.78	293	285	1
4680	52.79	269	249	1
4681	52.80	224	222	1
4682	52.81	214	209	1
4683	52.82	203	203	1
4684	52.83	192	200	1
4685	52.84	187	198	1
4686	52.85	197	198	1
4687	52.86	197	197	1
4688	52.87	204	197	1
4689	52.88	210	198	1
4690	52.89	197	200	1
4691	52.90	219	205	1
4692	52.91	234	214	1
4693	52.92	235	220	1
4694	52.93	225	216	1
4695	52.94	211	206	1
4696	52.95	212	200	1
4697	52.96	209	198	1
4698	52.97	201	196	1
4699	52.98	204	196	1
4700	52.99	195	195	1
4701	53.00	198	195	1
4702	53.01	197	195	1
4703	53.02	192	195	1
4704	53.03	204	195	1
4705	53.04	195	196	1
4706	53.05	196	197	1
4707	53.06	210	199	1
4708	53.07	215	203	1
4709	53.08	231	212	1
4710	53.09	258	227	1
4711	53.10	249	235	1
4712	53.11	252	224	1
4713	53.12	214	210	1
4714	53.13	207	201	1
4715	53.14	200	197	1
4716	53.15	188	195	1
4717	53.16	201	194	1
4718	53.17	193	193	1
4719	53.18	196	192	1
4720	53.19	180	192	1
4721	53.20	189	192	1
4722	53.21	199	191	1
4723	53.22	193	191	1
4724	53.23	185	191	1
4725	53.24	191	191	1
4726	53.25	191	190	1
4727	53.26	188	190	1
4728	53.27	186	190	1
4729	53.28	192	190	1
4730	53.29	193	190	1
4731	53.30	189	190	1
4732	53.31	182	190	1
4733	53.32	188	190	1
4734	53.33	181	190	1
4735	53.34	183	190	1
4736	53.35	175	189	1
4737	53.36	199	189	1
4738	53.37	181	189	1
4739	53.38	188	189	1
4740	53.39	192	189	1
4741	53.40	191	189	1
4742	53.41	188	189	1
4743	53.42	189	189	1
4744	53.43	185	189	1
4745	53.44	185	189	1
4746	53.45	189	189	1
4747	53.46	184	189	1
4748	53.47	172	189	1
4749	53.48	183	189	1
4750	53.49	191	190	1
4751	53.50	181	190	1
4752	53.51	178	190	1
4753	53.52	189	190	1
4754	53.53	181	190	1
4755	53.54	182	190	1
4756	53.55	181	190	1
4757	53.56	184	191	1
4758	53.57	181	191	1
4759	53.58	184	191	1
4760	53.59	192	192	1
4761	53.60	190	192	1
4762	53.61	182	193	1
4763	53.62	185	194	1
4764	53.63	189	196	1
4765	53.64	194	198	1
4766	53.65	187	201	1
4767	53.66	216	207	1
4768	53.67	242	220	1
4769	53.68	276	245	1
4770	53.69	289	275	1
4771	53.70	288	271	1
4772	53.71	252	244	1
4773	53.72	220	231	1
4774	53.73	227	233	1
4775	53.74	278	250	1
4776	53.75	383	295	1
4777	53.76	499	384	1
4778	53.77	580	478	1
4779	53.78	519	443	1
4780	53.79	369	333	1
4781	53.80	258	264	1
4782	53.81	220	231	1
4783	53.82	190	216	1
4784	53.83	202	208	1
4785	53.84	185	203	1
4786	53.85	189	199	1
4787	53.86	198	197	1
4788	53.87	179	195	1
4789	53.88	182	194	1
4790	53.89	192	193	1
4791	53.90	191	192	1
4792	53.91	180	192	1
4793	53.92	182	191	1
4794	53.93	188	191	1
4795	53.94	192	191	1
4796	53.95	194	190	1
4797	53.96	185	190	1
4798	53.97	179	190	1
4799	53.98	183	190	1
4800	53.99	193	190	1
4801	54.00	191	190	1
4802	54.01	183	191	1
4803	54.02	185	192	1
4804	54.03	193	194	1
4805	54.04	196	197	1
4806	54.05	197	201	1
4807	54.06	196	199	1
4808	54.07	188	196	1
4809	54.08	190	194	1
4810	54.09	185	194	1
4811	54.10	191	196	1
4812	54.11	177	197	1
4813	54.12	188	198	1
4814	54.13	184	199	1
4815	54.14	183	201	1
4816	54.15	200	206	1
4817	54.16	224	216	1
4818	54.17	278	240	1
4819	54.18	333	288	1
4820	54.19	398	350	1
4821	54.20	380	345	1
4822	54.21	307	283	1
4823	54.22	236	237	1
4824	54.23	202	215	1
4825	54.24	189	205	1
4826	54.25	185	199	1
4827	54.26	194	196	1
4828	54.27	186	194	1
4829	54.28	193	193	1
4830	54.29	191	192	1
4831	54.30	179	191	1
4832	54.31	193	191	1
4833	54.32	189	191	1
4834	54.33	184	190	1
4835	54.34	181	190	1
4836	54.35	181	190	1
4837	54.36	196	190	1
4838	54.37	183	191	1
4839	54.38	188	191	1
4840	54.39	188	191	1
4841	54.40	190	192	1
4842	54.41	191	193	1
4843	54.42	182	194	1
4844	54.43	185	196	1
4845	54.44	196	199	1
4846	54.45	191	202	1
4847	54.46	204	209	1
4848	54.47	218	221	1
4849	54.48	271	246	1
4850	54.49	376	299	1
4851	54.50	440	382	1
4852	54.51	476	422	1
4853	54.52	423	367	1
4854	54.53	296	287	1
4855	54.54	236	240	1
4856	54.55	200	218	1
4857	54.56	193	207	1
4858	54.57	186	201	1
4859	54.58	193	198	1
4860	54.59	198	195	1
4861	54.60	187	193	1
4862	54.61	190	192	1
4863	54.62	188	191	1
4864	54.63	189	191	1
4865	54.64	190	190	1
4866	54.65	188	190	1
4867	54.66	189	189	1
4868	54.67	178	189	1
4869	54.68	171	189	1
4870	54.69	191	189	1
4871	54.70	186	188	1
4872	54.71	183	188	1
4873	54.72	184	189	1
4874	54.73	185	189	1
4875	54.74	191	189	1
4876	54.75	184	189	1
4877	54.76	184	189	1
4878	54.77	183	188	1
4879	54.78	192	188	1
4880	54.79	183	189	1
4881	54.80	186	189	1
4882	54.81	183	189	1
4883	54.82	180	190	1
4884	54.83	194	190	1
4885	54.84	192	192	1
4886	54.85	192	194	1
4887	54.86	197	199	1
4888	54.87	216	209	1
4889	54.88	226	226	1
4890	54.89	236	240	1
4891	54.90	247	233	1
4892	54.91	222	218	1
4893	54.92	204	211	1
4894	54.93	210	208	1
4895	54.94	212	204	1
4896	54.95	200	200	1
4897	54.96	205	196	1
4898	54.97	188	192	1
4899	54.98	179	190	1
4900	54.99	185	189	1
4901	55.00	183	188	1
4902	55.01	176	187	1
4903	55.02	187	187	1
4904	55.03	182	187	1
4905	55.04	186	187	1
4906	55.05	189	186	1
4907	55.06	184	186	1
4908	55.07	178	186	1
4909	55.08	186	186	1
4910	55.09	190	186	1
4911	55.10	178	187	1
4912	55.11	191	187	1
4913	55.12	186	187	1
4914	55.13	187	189	1
4915	55.14	204	192	1
4916	55.15	202	197	1
4917	55.16	218	201	1
4918	55.17	210	198	1
4919	55.18	196	193	1
4920	55.19	194	189	1
4921	55.20	180	187	1
4922	55.21	179	186	1
4923	55.22	185	186	1
4924	55.23	183	186	1
4925	55.24	190	185	1
4926	55.25	182	185	1
4927	55.26	182	185	1
4928	55.27	181	185	1
4929	55.28	187	185	1
4930	55.29	180	185	1
4931	55.30	181	185	1
4932	55.31	187	185	1
4933	55.32	175	185	1
4934	55.33	189	185	1
4935	55.34	182	185	1
4936	55.35	185	186	1
4937	55.36	183	188	1
4938	55.37	191	188	1
4939	55.38	191	187	1
4940	55.39	189	186	1
4941	55.40	188	185	1
4942	55.41	189	186	1
4943	55.42	197	186	1
4944	55.43	193	188	1
4945	55.44	204	192	1
4946	55.45	198	193	1
4947	55.46	193	191	1
4948	55.47	191	187	1
4949	55.48	193	186	1
4950	55.49	187	185	1
4951	55.50	193	184	1
4952	55.51	183	184	1
4953	55.52	187	184	1
4954	55.53	188	184	1
4955	55.54	188	184	1
4956	55.55	180	184	1
4957	55.56	169	184	1
4958	55.57	191	184	1
4959	55.58	187	184	1
4960	55.59	187	184	1
4961	55.60	186	185	1
4962	55.61	182	186	1
4963	55.62	184	187	1
4964	55.63	176	187	1
4965	55.64	178	185	1
4966	55.65	185	184	1
4967	55.66	180	184	1
4968	55.67	177	183	1
4969	55.68	192	183	1
4970	55.69	181	183	1
4971	55.70	175	183	1
4972	55.71	180	183	1
4973	55.72	186	183	1
4974	55.73	184	183	1
4975	55.74	177	183	1
4976	55.75	183	183	1
4977	55.76	179	183	1
4978	55.77	178	184	1
4979	55.78	178	184	1
4980	55.79	178	184	1
4981	55.80	182	185	1
4982	55.81	173	186	1
4983	55.82	197	188	1
4984	55.83	210	192	1
4985	55.84	211	201	1
4986	55.85	224	211	1
4987	55.86	219	209	1
4988	55.87	204	198	1
4989	55.88	184	191	1
4990	55.89	189	188	1
4991	55.90	175	186	1
4992	55.91	180	186	1
4993	55.92	187	186	1
4994	55.93	180	186	1
4995	55.94	182	187	1
4996	55.95	180	188	1
4997	55.96	190	192	1
4998	55.97	203	201	1
4999	55.98	241	215	1
5000	55.99	244	223	1
5001	56.00	226	214	1
5002	56.01	199	200	1
5003	56.02	183	192	1
5004	56.03	178	188	1
5005	56.04	181	186	1
5006	56.05	177	185	1
5007	56.06	180	185	1
5008	56.07	175	184	1
5009	56.08	182	184	1
5010	56.09	179	184	1
5011	56.10	175	184	1
5012	56.11	172	185	1
5013	56.12	184	186	1
5014	56.13	180	187	1
5015	56.14	190	190	1
5016	56.15	200	197	1
5017	56.16	217	209	1
5018	56.17	226	218	1
5019	56.18	229	210	1
5020	56.19	211	198	1
5021	56.20	192	191	1
5022	56.21	182	187	1
5023	56.22	189	185	1
5024	56.23	179	184	1
5025	56.24	188	184	1
5026	56.25	182	183	1
5027	56.26	174	183	1
5028	56.27	181	183	1
5029	56.28	178	183	1
5030	56.29	183	183	1
5031	56.30	179	183	1
5032	56.31	178	183	1
5033	56.32	184	183	1
5034	56.33	173	183	1
5035	56.34	176	183	1
5036	56.35	178	183	1
5037	56.36	182	183	1
5038	56.37	176	183	1
5039	56.38	178	183	1
5040	56.39	181	184	1
5041	56.40	187	184	1
5042	56.41	187	186	1
5043	56.42	184	188	1
5044	56.43	188	193	1
5045	56.44	203	198	1
5046	56.45	199	199	1
5047	56.46	198	195	1
5048	56.47	186	191	1
5049	56.48	184	189	1
5050	56.49	176	189	1
5051	56.50	184	191	1
5052	56.51	186	195	1
5053	56.52	211	203	1
5054	56.53	215	217	1
5055	56.54	240	234	1
5056	56.55	236	236	1
5057	56.56	235	224	1
5058	56.57	219	218	1
5059	56.58	235	227	1
5060	56.59	271	253	1
5061	56.60	309	280	1
5062	56.61	302	271	1
5063	56.62	273	241	1
5064	56.63	225	217	1
5065	56.64	217	207	1
5066	56.65	219	208	1
5067	56.66	234	217	1
5068	56.67	262	230	1
5069	56.68	258	229	1
5070	56.69	222	214	1
5071	56.70	195	200	1
5072	56.71	185	193	1
5073	56.72	181	189	1
5074	56.73	173	187	1
5075	56.74	184	186	1
5076	56.75	180	185	1
5077	56.76	173	184	1
5078	56.77	175	184	1
5079	56.78	182	184	1
5080	56.79	183	184	1
5081	56.80	176	184	1
5082	56.81	179	185	1
5083	56.82	182	186	1
5084	56.83	184	189	1
5085	56.84	195	194	1
5086	56.85	205	200	1
5087	56.86	198	200	1
5088	56.87	195	194	1
5089	56.88	185	188	1
5090	56.89	178	186	1
5091	56.90	187	184	1
5092	56.91	179	184	1
5093	56.92	175	183	1
5094	56.93	183	183	1
5095	56.94	184	183	1
5096	56.95	182	183	1
5097	56.96	175	183	1
5098	56.97	185	184	1
5099	56.98	180	184	1
5100	56.99	198	186	1
5101	57.00	196	190	1
5102	57.01	204	195	1
5103	57.02	212	196	1
5104	57.03	193	191	1
5105	57.04	187	187	1
5106	57.05	176	185	1
5107	57.06	184	184	1
5108	57.07	183	184	1
5109	57.08	177	184	1
5110	57.09	176	184	1
5111	57.10	176	183	1
5112	57.11	186	183	1
5113	57.12	183	182	1
5114	57.13	181	182	1
5115	57.14	175	182	1
5116	57.15	184	182	1
5117	57.16	168	182	1
5118	57.17	177	182	1
5119	57.18	179	182	1
5120	57.19	184	182	1
5121	57.20	185	182	1
5122	57.21	184	182	1
5123	57.22	180	183	1
5124	57.23	182	183	1
5125	57.24	176	183	1
5126	57.25	185	183	1
5127	57.26	186	183	1
5128	57.27	181	184	1
5129	57.28	185	184	1
5130	57.29	176	185	1
5131	57.30	183	186	1
5132	57.31	186	188	1
5133	57.32	181	191	1
5134	57.33	205	198	1
5135	57.34	234	212	1
5136	57.35	260	236	1
5137	57.36	290	254	1
5138	57.37	265	238	1
5139	57.38	233	215	1
5140	57.39	209	203	1
5141	57.40	212	201	1
5142	57.41	220	207	1
5143	57.42	228	214	1
5144	57.43	222	209	1
5145	57.44	205	199	1
5146	57.45	194	191	1
5147	57.46	186	187	1
5148	57.47	178	186	1
5149	57.48	183	185	1
5150	57.49	173	184	1
5151	57.50	178	183	1
5152	57.51	184	183	1
5153	57.52	179	183	1
5154	57.53	183	183	1
5155	57.54	179	183	1
5156	57.55	182	183	1
5157	57.56	188	183	1
5158	57.57	180	183	1
5159	57.58	188	184	1
5160	57.59	184	186	1
5161	57.60	206	189	1
5162	57.61	197	194	1
5163	57.62	213	199	1
5164	57.63	194	197	1
5165	57.64	187	191	1
5166	57.65	179	187	1
5167	57.66	177	185	1
5168	57.67	189	184	1
5169	57.68	187	183	1
5170	57.69	181	183	1
5171	57.70	185	183	1
5172	57.71	183	183	1
5173	57.72	193	183	1
5174	57.73	176	184	1
5175	57.74	188	185	1
5176	57.75	192	187	1
5177	57.76	199	189	1
5178	57.77	197	189	1
5179	57.78	185	187	1
5180	57.79	190	185	1
5181	57.80	189	184	1
5182	57.81	180	184	1
5183	57.82	183	184	1
5184	57.83	174	184	1
5185	57.84	192	185	1
5186	57.85	178	186	1
5187	57.86	187	188	1
5188	57.87	203	191	1
5189	57.88	218	199	1
5190	57.89	248	212	1
5191	57.90	250	224	1
5192	57.91	251	218	1
5193	57.92	214	204	1
5194	57.93	190	194	1
5195	57.94	199	189	1
5196	57.95	190	187	1
5197	57.96	190	186	1
5198	57.97	186	185	1
5199	57.98	195	185	1
5200	57.99	192	185	1
5201	58.00	193	185	1
5202	58.01	184	185	1
5203	58.02	183	186	1
5204	58.03	191	187	1
5205	58.04	190	189	1
5206	58.05	207	193	1
5207	58.06	214	201	1
5208	58.07	224	206	1
5209	58.08	209	202	1
5210	58.09	199	196	1
5211	58.10	201	192	1
5212	58.11	189	191	1
5213	58.12	197	192	1
5214	58.13	198	193	1
5215	58.14	190	196	1
5216	58.15	200	200	1
5217	58.16	221	208	1
5218	58.17	256	225	1
5219	58.18	318	260	1
5220	58.19	409	324	1
5221	58.20	490	385	1
5222	58.21	440	366	1
5223	58.22	335	299	1
5224	58.23	254	247	1
5225	58.24	211	220	1
5226	58.25	208	209	1
5227	58.26	203	205	1
5228	58.27	211	206	1
5229	58.28	251	215	1
5230	58.29	267	226	1
5231	58.30	267	227	1
5232	58.31	235	214	1
5233	58.32	217	201	1
5234	58.33	196	193	1
5235	58.34	191	190	1
5236	58.35	189	188	1
5237	58.36	185	186	1
5238	58.37	194	186	1
5239	58.38	182	185	1
5240	58.39	186	185	1
5241	58.40	189	184	1
5242	58.41	183	184	1
5243	58.42	186	184	1
5244	58.43	190	184	1
5245	58.44	182	183	1
5246	58.45	191	183	1
5247	58.46	181	183	1
5248	58.47	185	183	1
5249	58.48	177	183	1
5250	58.49	177	183	1
5251	58.50	179	183	1
5252	58.51	177	183	1
5253	58.52	186	183	1
5254	58.53	185	184	1
5255	58.54	189	184	1
5256	58.55	186	184	1
5257	58.56	181	185	1
5258	58.57	179	185	1
5259	58.58	192	186	1
5260	58.59	196	188	1
5261	58.60	201	191	1
5262	58.61	223	198	1
5263	58.62	237	209	1
5264	58.63	242	218	1
5265	58.64	232	211	1
5266	58.65	210	202	1
5267	58.66	195	197	1
5268	58.67	200	198	1
5269	58.68	243	206	1
5270	58.69	246	222	1
5271	58.70	277	241	1
5272	58.71	273	242	1
5273	58.72	235	223	1
5274	58.73	209	205	1
5275	58.74	184	194	1
5276	58.75	183	190	1
5277	58.76	186	187	1
5278	58.77	182	186	1
5279	58.78	180	185	1
5280	58.79	173	184	1
5281	58.80	182	184	1
5282	58.81	192	184	1
5283	58.82	179	184	1
5284	58.83	179	184	1
5285	58.84	194	185	1
5286	58.85	193	187	1
5287	58.86	210	192	1
5288	58.87	210	195	1
5289	58.88	202	193	1
5290	58.89	197	189	1
5291	58.90	189	186	1
5292	58.91	184	185	1
5293	58.92	187	184	1
5294	58.93	185	184	1
5295	58.94	193	185	1
5296	58.95	184	187	1
5297	58.96	194	191	1
5298	58.97	195	193	1
5299	58.98	201	191	1
5300	58.99	192	189	1
5301	59.00	184	189	1
5302	59.01	184	192	1
5303	59.02	197	196	1
5304	59.03	198	196	1
5305	59.04	203	192	1
5306	59.05	195	187	1
5307	59.06	187	185	1
5308	59.07	191	184	1
5309	59.08	197	185	1
5310	59.09	188	186	1
5311	59.10	181	187	1
5312	59.11	182	187	1
5313	59.12	182	185	1
5314	59.13	190	183	1
5315	59.14	187	183	1
5316	59.15	184	182	1
5317	59.16	187	182	1
5318	59.17	172	182	1
5319	59.18	187	182	1
5320	59.19	186	182	1
5321	59.20	184	181	1
5322	59.21	186	181	1
5323	59.22	181	181	1
5324	59.23	180	181	1
5325	59.24	180	181	1
5326	59.25	189	181	1
5327	59.26	187	181	1
5328	59.27	181	181	1
5329	59.28	182	181	1
5330	59.29	181	181	1
5331	59.30	188	181	1
5332	59.31	186	181	1
5333	59.32	185	181	1
5334	59.33	188	181	1
5335	59.34	182	181	1
5336	59.35	178	181	1
5337	59.36	186	181	1
5338	59.37	181	181	1
5339	59.38	191	181	1
5340	59.39	189	181	1
5341	59.40	187	181	1
5342	59.41	188	182	1
5343	59.42	182	183	1
5344	59.43	186	183	1
5345	59.44	188	182	1
5346	59.45	181	182	1
5347	59.46	182	181	1
5348	59.47	187	181	1
5349	59.48	184	181	1
5350	59.49	185	181	1
5351	59.50	191	181	1
5352	59.51	186	181	1
5353	59.52	189	181	1
5354	59.53	183	181	1
5355	59.54	173	181	1
5356	59.55	187	181	1
5357	59.56	175	181	1
5358	59.57	189	181	1
5359	59.58	174	181	1
5360	59.59	180	181	1
5361	59.60	192	182	1
5362	59.61	185	183	1
5363	59.62	187	184	1
5364	59.63	181	184	1
5365	59.64	183	183	1
5366	59.65	181	182	1
5367	59.66	185	181	1
5368	59.67	192	181	1
5369	59.68	178	181	1
5370	59.69	178	181	1
5371	59.70	182	181	1
5372	59.71	172	181	1
5373	59.72	186	181	1
5374	59.73	178	181	1
5375	59.74	180	181	1
5376	59.75	187	181	1
5377	59.76	185	182	1
5378	59.77	173	183	1
5379	59.78	186	184	1
5380	59.79	195	186	1
5381	59.80	187	187	1
5382	59.81	177	185	1
5383	59.82	184	183	1
5384	59.83	190	182	1
5385	59.84	185	182	1
5386	59.85	174	181	1
5387	59.86	187	181	1
5388	59.87	187	181	1
5389	59.88	191	181	1
5390	59.89	184	181	1
5391	59.90	179	181	1
5392	59.91	179	181	1
5393	59.92	183	181	1
5394	59.93	167	182	1
5395	59.94	177	182	1
5396	59.95	183	182	1
5397	59.96	183	182	1
5398	59.97	172	182	1
5399	59.98	183	183	1
5400	59.99	183	183	1
5401	60.00	191	184	1
5402	60.01	192	185	1
5403	60.02	190	187	1
5404	60.03	198	189	1
5405	60.04	203	194	1
5406	60.05	227	203	1
5407	60.06	224	211	1
5408	60.07	218	207	1
5409	60.08	197	198	1
5410	60.09	195	191	1
5411	60.10	186	187	1
5412	60.11	181	185	1
5413	60.12	176	184	1
5414	60.13	187	184	1
5415	60.14	177	184	1
5416	60.15	182	184	1
5417	60.16	179	184	1
5418	60.17	185	184	1
5419	60.18	187	185	1
5420	60.19	187	186	1
5421	60.20	195	188	1
5422	60.21	186	191	1
5423	60.22	195	190	1
5424	60.23	172	188	1
5425	60.24	183	186	1
5426	60.25	181	185	1
5427	60.26	191	185	1
5428	60.27	195	186	1
5429	60.28	201	187	1
5430	60.29	192	188	1
5431	60.30	187	187	1
5432	60.31	187	186	1
5433	60.32	187	185	1
5434	60.33	193	184	1
5435	60.34	186	184	1
5436	60.35	181	184	1
5437	60.36	179	184	1
5438	60.37	197	184	1
5439	60.38	194	184	1
5440	60.39	195	184	1
5441	60.40	187	184	1
5442	60.41	181	184	1
5443	60.42	188	184	1
5444	60.43	201	184	1
5445	60.44	195	184	1
5446	60.45	186	184	1
5447	60.46	192	184	1
5448	60.47	187	184	1
5449	60.48	191	184	1
5450	60.49	191	184	1
5451	60.50	196	184	1
5452	60.51	189	184	1
5453	60.52	181	185	1
5454	60.53	195	185	1
5455	60.54	185	185	1
5456	60.55	197	186	1
5457	60.56	194	187	1
5458	60.57	204	190	1
5459	60.58	201	193	1
5460	60.59	210	194	1
5461	60.60	207	193	1
5462	60.61	199	192	1
5463	60.62	195	189	1
5464	60.63	188	187	1
5465	60.64	192	186	1
5466	60.65	188	185	1
5467	60.66	189	185	1
5468	60.67	194	185	1
5469	60.68	185	185	1
5470	60.69	187	185	1
5471	60.70	187	184	1
5472	60.71	179	184	1
5473	60.72	180	184	1
5474	60.73	186	184	1
5475	60.74	183	184	1
5476	60.75	188	184	1
5477	60.76	179	184	1
5478	60.77	183	184	1
5479	60.78	184	184	1
5480	60.79	176	184	1
5481	60.80	172	184	1
5482	60.81	182	184	1
5483	60.82	185	185	1
5484	60.83	179	185	1
5485	60.84	190	185	1
5486	60.85	180	186	1
5487	60.86	188	186	1
5488	60.87	181	187	1
5489	60.88	173	188	1
5490	60.89	191	190	1
5491	60.90	185	193	1
5492	60.91	201	199	1
5493	60.92	234	212	1
5494	60.93	262	233	1
5495	60.94	289	251	1
5496	60.95	293	247	1
5497	60.96	273	233	1
5498	60.97	258	226	1
5499	60.98	243	220	1
5500	60.99	217	209	1
5501	61.00	209	199	1
5502	61.01	194	193	1
5503	61.02	189	191	1
5504	61.03	196	190	1
5505	61.04	203	191	1
5506	61.05	210	195	1
5507	61.06	223	202	1
5508	61.07	227	209	1
5509	61.08	232	210	1
5510	61.09	207	202	1
5511	61.10	197	194	1
5512	61.11	185	189	1
5513	61.12	180	187	1
5514	61.13	180	186	1
5515	61.14	185	185	1
5516	61.15	179	184	1
5517	61.16	193	184	1
5518	61.17	191	184	1
5519	61.18	179	184	1
5520	61.19	195	184	1
5521	61.20	179	184	1
5522	61.21	185	184	1
5523	61.22	187	184	1
5524	61.23	185	184	1
5525	61.24	184	184	1
5526	61.25	179	184	1
5527	61.26	179	184	1
5528	61.27	180	184	1
5529	61.28	186	185	1
5530	61.29	183	186	1
5531	61.30	196	188	1
5532	61.31	197	192	1
5533	61.32	210	199	1
5534	61.33	210	206	1
5535	61.34	208	205	1
5536	61.35	219	201	1
5537	61.36	209	201	1
5538	61.37	235	210	1
5539	61.38	243	224	1
5540	61.39	248	228	1
5541	61.40	235	217	1
5542	61.41	215	203	1
5543	61.42	200	195	1
5544	61.43	187	191	1
5545	61.44	201	192	1
5546	61.45	195	193	1
5547	61.46	201	193	1
5548	61.47	200	190	1
5549	61.48	186	187	1
5550	61.49	190	185	1
5551	61.50	179	184	1
5552	61.51	176	183	1
5553	61.52	173	183	1
5554	61.53	186	183	1
5555	61.54	187	183	1
5556	61.55	172	182	1
5557	61.56	193	182	1
5558	61.57	170	182	1
5559	61.58	181	182	1
5560	61.59	182	182	1
5561	61.60	177	182	1
5562	61.61	181	182	1
5563	61.62	170	182	1
5564	61.63	181	182	1
5565	61.64	175	182	1
5566	61.65	178	182	1
5567	61.66	173	182	1
5568	61.67	182	182	1
5569	61.68	177	182	1
5570	61.69	179	182	1
5571	61.70	185	182	1
5572	61.71	179	182	1
5573	61.72	179	182	1
5574	61.73	179	182	1
5575	61.74	173	182	1
5576	61.75	185	183	1
5577	61.76	185	183	1
5578	61.77	189	183	1
5579	61.78	184	183	1
5580	61.79	172	184	1
5581	61.80	186	185	1
5582	61.81	181	187	1
5583	61.82	210	191	1
5584	61.83	212	199	1
5585	61.84	220	208	1
5586	61.85	223	207	1
5587	61.86	203	199	1
5588	61.87	187	191	1
5589	61.88	185	187	1
5590	61.89	182	186	1
5591	61.90	177	185	1
5592	61.91	185	184	1
5593	61.92	183	184	1
5594	61.93	187	184	1
5595	61.94	185	184	1
5596	61.95	181	184	1
5597	61.96	184	184	1
5598	61.97	173	184	1
5599	61.98	180	184	1
5600	61.99	179	185	1
5601	62.00	186	185	1
5602	62.01	172	185	1
5603	62.02	184	186	1
5604	62.03	186	187	1
5605	62.04	174	188	1
5606	62.05	185	190	1
5607	62.06	191	193	1
5608	62.07	203	199	1
5609	62.08	216	210	1
5610	62.09	259	230	1
5611	62.10	308	258	1
5612	62.11	320	275	1
5613	62.12	345	273	1
5614	62.13	339	273	1
5615	62.14	330	274	1
5616	62.15	272	255	1
5617	62.16	241	228	1
5618	62.17	211	211	1
5619	62.18	196	203	1
5620	62.19	195	200	1
5621	62.20	202	202	1
5622	62.21	230	209	1
5623	62.22	265	225	1
5624	62.23	312	250	1
5625	62.24	334	265	1
5626	62.25	273	249	1
5627	62.26	232	223	1
5628	62.27	207	205	1
5629	62.28	185	196	1
5630	62.29	188	191	1
5631	62.30	186	189	1
5632	62.31	180	187	1
5633	62.32	176	186	1
5634	62.33	184	186	1
5635	62.34	183	185	1
5636	62.35	184	185	1
5637	62.36	182	184	1
5638	62.37	181	184	1
5639	62.38	185	184	1
5640	62.39	175	184	1
5641	62.40	184	183	1
5642	62.41	175	183	1
5643	62.42	178	183	1
5644	62.43	181	183	1
5645	62.44	174	183	1
5646	62.45	167	183	1
5647	62.46	175	183	1
5648	62.47	173	183	1
5649	62.48	166	183	1
5650	62.49	172	183	1
5651	62.50	179	183	1
5652	62.51	182	183	1
5653	62.52	175	183	1
5654	62.53	177	183	1
5655	62.54	174	183	1
5656	62.55	178	183	1
5657	62.56	174	183	1
5658	62.57	180	183	1
5659	62.58	175	183	1
5660	62.59	178	183	1
5661	62.60	184	183	1
5662	62.61	169	183	1
5663	62.62	178	183	1
5664	62.63	181	183	1
5665	62.64	186	183	1
5666	62.65	169	183	1
5667	62.66	177	183	1
5668	62.67	176	183	1
5669	62.68	182	183	1
5670	62.69	173	183	1
5671	62.70	182	184	1
5672	62.71	182	184	1
5673	62.72	177	184	1
5674	62.73	186	185	1
5675	62.74	183	186	1
5676	62.75	192	188	1
5677	62.76	211	192	1
5678	62.77	227	199	1
5679	62.78	224	208	1
5680	62.79	229	208	1
5681	62.80	203	201	1
5682	62.81	201	193	1
5683	62.82	182	189	1
5684	62.83	186	187	1
5685	62.84	178	185	1
5686	62.85	182	185	1
5687	62.86	180	185	1
5688	62.87	176	184	1
5689	62.88	182	184	1
5690	62.89	174	184	1
5691	62.90	174	184	1
5692	62.91	172	184	1
5693	62.92	182	185	1
5694	62.93	187	185	1
5695	62.94	183	185	1
5696	62.95	182	186	1
5697	62.96	173	187	1
5698	62.97	197	190	1
5699	62.98	209	196	1
5700	62.99	214	204	1
5701	63.00	235	211	1
5702	63.01	216	206	1
5703	63.02	195	197	1
5704	63.03	187	191	1
5705	63.04	181	188	1
5706	63.05	186	187	1
5707	63.06	177	186	1
5708	63.07	178	185	1
5709	63.08	182	185	1
5710	63.09	185	185	1
5711	63.10	183	185	1
5712	63.11	180	186	1
5713	63.12	184	186	1
5714	63.13	194	187	1
5715	63.14	180	186	1
5716	63.15	180	186	1
5717	63.16	177	185	1
5718	63.17	187	185	1
5719	63.18	180	185	1
5720	63.19	184	185	1
5721	63.20	178	185	1
5722	63.21	176	186	1
5723	63.22	176	186	1
5724	63.23	186	186	1
5725	63.24	186	187	1
5726	63.25	182	187	1
5727	63.26	187	189	1
5728	63.27	183	191	1
5729	63.28	203	194	1
5730	63.29	242	200	1
5731	63.30	262	210	1
5732	63.31	307	225	1
5733	63.32	301	236	1
5734	63.33	275	228	1
5735	63.34	221	211	1
5736	63.35	206	199	1
5737	63.36	193	193	1
5738	63.37	187	190	1
5739	63.38	176	189	1
5740	63.39	180	188	1
5741	63.40	187	187	1
5742	63.41	190	187	1
5743	63.42	183	187	1
5744	63.43	183	187	1
5745	63.44	192	187	1
5746	63.45	183	187	1
5747	63.46	180	187	1
5748	63.47	187	187	1
5749	63.48	176	187	1
5750	63.49	185	188	1
5751	63.50	179	189	1
5752	63.51	203	191	1
5753	63.52	205	195	1
5754	63.53	250	203	1
5755	63.54	264	216	1
5756	63.55	274	226	1
5757	63.56	247	221	1
5758	63.57	212	207	1
5759	63.58	196	197	1
5760	63.59	180	192	1
5761	63.60	191	190	1
5762	63.61	187	189	1
5763	63.62	187	188	1
5764	63.63	193	188	1
5765	63.64	201	189	1
5766	63.65	194	189	1
5767	63.66	192	190	1
5768	63.67	194	191	1
5769	63.68	184	191	1
5770	63.69	197	191	1
5771	63.70	177	190	1
5772	63.71	189	189	1
5773	63.72	184	188	1
5774	63.73	185	187	1
5775	63.74	184	187	1
5776	63.75	190	188	1
5777	63.76	188	189	1
5778	63.77	181	189	1
5779	63.78	184	188	1
5780	63.79	187	187	1
5781	63.80	183	186	1
5782	63.81	187	186	1
5783	63.82	176	186	1
5784	63.83	189	186	1
5785	63.84	179	186	1
5786	63.85	186	186	1
5787	63.86	186	186	1
5788	63.87	179	186	1
5789	63.88	181	186	1
5790	63.89	188	186	1
5791	63.90	184	186	1
5792	63.91	185	186	1
5793	63.92	174	186	1
5794	63.93	174	186	1
5795	63.94	184	186	1
5796	63.95	189	186	1
5797	63.96	189	186	1
5798	63.97	185	186	1
5799	63.98	189	186	1
5800	63.99	178	186	1
5801	64.00	182	186	1
5802	64.01	183	186	1
5803	64.02	178	186	1
5804	64.03	185	186	1
5805	64.04	178	187	1
5806	64.05	188	188	1
5807	64.06	189	189	1
5808	64.07	198	192	1
5809	64.08	200	195	1
5810	64.09	193	194	1
5811	64.10	185	191	1
5812	64.11	185	189	1
5813	64.12	183	187	1
5814	64.13	179	187	1
5815	64.14	182	187	1
5816	64.15	177	186	1
5817	64.16	172	186	1
5818	64.17	184	186	1
5819	64.18	185	186	1
5820	64.19	176	186	1
5821	64.20	183	186	1
5822	64.21	180	186	1
5823	64.22	177	186	1
5824	64.23	183	186	1
5825	64.24	185	186	1
5826	64.25	189	186	1
5827	64.26	191	186	1
5828	64.27	176	186	1
5829	64.28	186	186	1
5830	64.29	178	186	1
5831	64.30	180	186	1
5832	64.31	173	186	1
5833	64.32	196	186	1
5834	64.33	170	186	1
5835	64.34	174	186	1
5836	64.35	185	187	1
5837	64.36	181	187	1
5838	64.37	186	187	1
5839	64.38	174	187	1
5840	64.39	185	187	1
5841	64.40	182	188	1
5842	64.41	183	189	1
5843	64.42	192	192	1
5844	64.43	203	195	1
5845	64.44	211	198	1
5846	64.45	215	200	1
5847	64.46	206	200	1
5848	64.47	201	196	1
5849	64.48	193	192	1
5850	64.49	185	190	1
5851	64.50	180	188	1
5852	64.51	185	188	1
5853	64.52	190	188	1
5854	64.53	177	187	1
5855	64.54	175	187	1
5856	64.55	168	187	1
5857	64.56	191	187	1
5858	64.57	184	188	1
5859	64.58	188	188	1
5860	64.59	169	188	1
5861	64.60	187	189	1
5862	64.61	185	190	1
5863	64.62	194	193	1
5864	64.63	207	198	1
5865	64.64	223	206	1
5866	64.65	215	209	1
5867	64.66	204	205	1
5868	64.67	189	198	1
5869	64.68	188	193	1
5870	64.69	178	190	1
5871	64.70	184	189	1
5872	64.71	181	189	1
5873	64.72	179	189	1
5874	64.73	180	189	1
5875	64.74	186	189	1
5876	64.75	182	189	1
5877	64.76	186	190	1
5878	64.77	193	191	1
5879	64.78	199	193	1
5880	64.79	205	198	1
5881	64.80	220	206	1
5882	64.81	244	212	1
5883	64.82	242	211	1
5884	64.83	231	206	1
5885	64.84	219	202	1
5886	64.85	192	196	1
5887	64.86	191	193	1
5888	64.87	190	191	1
5889	64.88	190	190	1
5890	64.89	195	190	1
5891	64.90	198	191	1
5892	64.91	176	190	1
5893	64.92	188	189	1
5894	64.93	192	189	1
5895	64.94	187	188	1
5896	64.95	186	188	1
5897	64.96	180	188	1
5898	64.97	173	188	1
5899	64.98	178	187	1
5900	64.99	185	187	1
5901	65.00	184	187	1
5902	65.01	175	187	1
5903	65.02	168	187	1
5904	65.03	181	187	1
5905	65.04	174	188	1
5906	65.05	191	188	1
5907	65.06	191	188	1
5908	65.07	176	188	1
5909	65.08	186	188	1
5910	65.09	183	188	1
5911	65.10	188	188	1
5912	65.11	180	188	1
5913	65.12	185	188	1
5914	65.13	182	188	1
5915	65.14	183	188	1
5916	65.15	165	189	1
5917	65.16	188	189	1
5918	65.17	191	191	1
5919	65.18	198	194	1
5920	65.19	194	196	1
5921	65.20	194	195	1
5922	65.21	196	192	1
5923	65.22	184	190	1
5924	65.23	191	189	1
5925	65.24	183	188	1
5926	65.25	173	188	1
5927	65.26	189	188	1
5928	65.27	177	188	1
5929	65.28	186	188	1
5930	65.29	182	188	1
5931	65.30	174	188	1
5932	65.31	187	188	1
5933	65.32	175	188	1
5934	65.33	186	189	1
5935	65.34	166	189	1
5936	65.35	186	190	1
5937	65.36	191	191	1
5938	65.37	202	194	1
5939	65.38	217	199	1
5940	65.39	231	206	1
5941	65.40	240	213	1
5942	65.41	228	212	1
5943	65.42	211	204	1
5944	65.43	193	197	1
5945	65.44	178	193	1
5946	65.45	184	192	1
5947	65.46	176	191	1
5948	65.47	178	191	1
5949	65.48	180	191	1
5950	65.49	173	191	1
5951	65.50	183	192	1
5952	65.51	195	193	1
5953	65.52	198	196	1
5954	65.53	213	201	1
5955	65.54	241	211	1
5956	65.55	276	228	1
5957	65.56	311	246	1
5958	65.57	302	248	1
5959	65.58	280	231	1
5960	65.59	223	216	1
5961	65.60	208	206	1
5962	65.61	193	200	1
5963	65.62	187	197	1
5964	65.63	184	196	1
5965	65.64	195	198	1
5966	65.65	205	202	1
5967	65.66	208	206	1
5968	65.67	205	204	1
5969	65.68	196	199	1
5970	65.69	179	194	1
5971	65.70	176	192	1
5972	65.71	170	190	1
5973	65.72	172	190	1
5974	65.73	175	189	1
5975	65.74	186	189	1
5976	65.75	173	189	1
5977	65.76	173	189	1
5978	65.77	176	189	1
5979	65.78	179	189	1
5980	65.79	180	189	1
5981	65.80	178	189	1
5982	65.81	178	189	1
5983	65.82	185	189	1
5984	65.83	166	190	1
5985	65.84	174	190	1
5986	65.85	177	191	1
5987	65.86	183	192	1
5988	65.87	195	195	1
5989	65.88	196	200	1
5990	65.89	234	208	1
5991	65.90	259	221	1
5992	65.91	254	228	1
5993	65.92	255	223	1
5994	65.93	233	213	1
5995	65.94	233	210	1
5996	65.95	239	214	1
5997	65.96	260	219	1
5998	65.97	249	216	1
5999	65.98	222	207	1
6000	65.99	195	199	1
6001	66.00	191	194	1
6002	66.01	172	192	1
6003	66.02	174	191	1
6004	66.03	172	190	1
6005	66.04	176	189	1
6006	66.05	182	189	1
6007	66.06	183	189	1
6008	66.07	179	189	1
6009	66.08	177	189	1
6010	66.09	175	188	1
6011	66.10	176	188	1
6012	66.11	182	188	1
6013	66.12	180	188	1
6014	66.13	172	188	1
6015	66.14	175	188	1
6016	66.15	179	189	1
6017	66.16	185	189	1
6018	66.17	185	190	1
6019	66.18	188	191	1
6020	66.19	193	193	1
6021	66.20	189	193	1
6022	66.21	181	191	1
6023	66.22	181	189	1
6024	66.23	182	189	1
6025	66.24	173	188	1
6026	66.25	174	188	1
6027	66.26	172	188	1
6028	66.27	179	188	1
6029	66.28	176	188	1
6030	66.29	181	188	1
6031	66.30	183	188	1
6032	66.31	175	188	1
6033	66.32	182	188	1
6034	66.33	175	188	1
6035	66.34	180	188	1
6036	66.35	177	188	1
6037	66.36	173	188	1
6038	66.37	167	188	1
6039	66.38	173	188	1
6040	66.39	181	188	1
6041	66.40	171	188	1
6042	66.41	177	188	1
6043	66.42	174	188	1
6044	66.43	181	188	1
6045	66.44	175	188	1
6046	66.45	179	188	1
6047	66.46	181	188	1
6048	66.47	178	188	1
6049	66.48	177	188	1
6050	66.49	178	188	1
6051	66.50	179	188	1
6052	66.51	176	188	1
6053	66.52	182	188	1
6054	66.53	179	188	1
6055	66.54	190	188	1
6056	66.55	173	188	1
6057	66.56	180	188	1
6058	66.57	178	188	1
6059	66.58	183	188	1
6060	66.59	183	188	1
6061	66.60	181	189	1
6062	66.61	172	189	1
6063	66.62	174	189	1
6064	66.63	179	190	1
6065	66.64	175	190	1
6066	66.65	182	192	1
6067	66.66	202	194	1
6068	66.67	209	199	1
6069	66.68	219	205	1
6070	66.69	224	209	1
6071	66.70	226	207	1
6072	66.71	218	204	1
6073	66.72	206	200	1
6074	66.73	189	196	1
6075	66.74	179	193	1
6076	66.75	179	191	1
6077	66.76	183	190	1
6078	66.77	181	190	1
6079	66.78	179	189	1
6080	66.79	189	189	1
6081	66.80	180	189	1
6082	66.81	187	189	1
6083	66.82	181	189	1
6084	66.83	193	190	1
6085	66.84	184	190	1
6086	66.85	188	191	1
6087	66.86	190	192	1
6088	66.87	185	196	1
6089	66.88	211	201	1
6090	66.89	219	209	1
6091	66.90	221	212	1
6092	66.91	214	205	1
6093	66.92	198	198	1
6094	66.93	190	194	1
6095	66.94	186	192	1
6096	66.95	178	191	1
6097	66.96	177	190	1
6098	66.97	179	190	1
6099	66.98	180	190	1
6100	66.99	184	190	1
6101	67.00	198	190	1
6102	67.01	186	191	1
6103	67.02	187	192	1
6104	67.03	184	192	1
6105	67.04	181	192	1
6106	67.05	187	191	1
6107	67.06	185	191	1
6108	67.07	184	190	1
6109	67.08	185	190	1
6110	67.09	190	190	1
6111	67.10	183	190	1
6112	67.11	183	191	1
6113	67.12	188	192	1
6114	67.13	207	194	1
6115	67.14	222	198	1
6116	67.15	207	202	1
6117	67.16	209	202	1
6118	67.17	192	198	1
6119	67.18	181	194	1
6120	67.19	185	192	1
6121	67.20	177	190	1
6122	67.21	187	190	1
6123	67.22	184	190	1
6124	67.23	182	190	1
6125	67.24	188	190	1
6126	67.25	185	190	1
6127	67.26	192	190	1
6128	67.27	192	191	1
6129	67.28	198	192	1
6130	67.29	212	194	1
6131	67.30	218	197	1
6132	67.31	210	199	1
6133	67.32	205	196	1
6134	67.33	205	194	1
6135	67.34	194	192	1
6136	67.35	186	191	1
6137	67.36	193	190	1
6138	67.37	188	190	1
6139	67.38	189	191	1
6140	67.39	189	191	1
6141	67.40	198	193	1
6142	67.41	213	196	1
6143	67.42	216	200	1
6144	67.43	211	202	1
6145	67.44	204	201	1
6146	67.45	196	198	1
6147	67.46	201	195	1
6148	67.47	201	195	1
6149	67.48	208	197	1
6150	67.49	232	202	1
6151	67.50	265	212	1
6152	67.51	290	224	1
6153	67.52	277	226	1
6154	67.53	244	215	1
6155	67.54	205	204	1
6156	67.55	195	197	1
6157	67.56	192	193	1
6158	67.57	182	192	1
6159	67.58	187	191	1
6160	67.59	183	190	1
6161	67.60	175	189	1
6162	67.61	182	189	1
6163	67.62	183	189	1
6164	67.63	190	189	1
6165	67.64	175	189	1
6166	67.65	182	188	1
6167	67.66	180	188	1
6168	67.67	189	188	1
6169	67.68	185	188	1
6170	67.69	190	188	1
6171	67.70	183	188	1
6172	67.71	182	188	1
6173	67.72	187	188	1
6174	67.73	174	188	1
6175	67.74	176	189	1
6176	67.75	182	189	1
6177	67.76	176	189	1
6178	67.77	188	190	1
6179	67.78	187	191	1
6180	67.79	207	193	1
6181	67.80	238	197	1
6182	67.81	267	204	1
6183	67.82	249	211	1
6184	67.83	249	211	1
6185	67.84	214	204	1
6186	67.85	204	197	1
6187	67.86	193	193	1
6188	67.87	186	190	1
6189	67.88	180	189	1
6190	67.89	178	189	1
6191	67.90	178	188	1
6192	67.91	173	188	1
6193	67.92	183	188	1
6194	67.93	190	188	1
6195	67.94	177	188	1
6196	67.95	185	187	1
6197	67.96	184	187	1
6198	67.97	180	187	1
6199	67.98	175	187	1
6200	67.99	183	187	1
6201	68.00	179	187	1
6202	68.01	176	187	1
6203	68.02	188	187	1
6204	68.03	183	187	1
6205	68.04	177	187	1
6206	68.05	187	187	1
6207	68.06	184	187	1
6208	68.07	179	187	1
6209	68.08	183	187	1
6210	68.09	188	187	1
6211	68.10	170	187	1
6212	68.11	179	188	1
6213	68.12	176	188	1
6214	68.13	192	189	1
6215	68.14	183	190	1
6216	68.15	199	192	1
6217	68.16	205	195	1
6218	68.17	219	198	1
6219	68.18	217	201	1
6220	68.19	213	202	1
6221	68.20	197	198	1
6222	68.21	193	194	1
6223	68.22	191	192	1
6224	68.23	193	191	1
6225	68.24	187	192	1
6226	68.25	190	193	1
6227	68.26	199	192	1
6228	68.27	188	191	1
6229	68.28	173	189	1
6230	68.29	182	188	1
6231	68.30	178	187	1
6232	68.31	177	187	1
6233	68.32	180	187	1
6234	68.33	185	187	1
6235	68.34	177	187	1
6236	68.35	175	187	1
6237	68.36	178	186	1
6238	68.37	177	186	1
6239	68.38	175	186	1
6240	68.39	179	186	1
6241	68.40	180	186	1
6242	68.41	175	186	1
6243	68.42	176	186	1
6244	68.43	183	186	1
6245	68.44	173	187	1
6246	68.45	183	187	1
6247	68.46	177	187	1
6248	68.47	179	187	1
6249	68.48	185	188	1
6250	68.49	177	189	1
6251	68.50	195	190	1
6252	68.51	200	193	1
6253	68.52	213	199	1
6254	68.53	224	206	1
6255	68.54	220	207	1
6256	68.55	212	201	1
6257	68.56	191	195	1
6258	68.57	188	191	1
6259	68.58	183	189	1
6260	68.59	179	188	1
6261	68.60	168	187	1
6262	68.61	181	187	1
6263	68.62	180	186	1
6264	68.63	180	186	1
6265	68.64	171	186	1
6266	68.65	179	186	1
6267	68.66	180	186	1
6268	68.67	177	186	1
6269	68.68	176	186	1
6270	68.69	177	185	1
6271	68.70	183	185	1
6272	68.71	179	185	1
6273	68.72	169	185	1
6274	68.73	177	185	1
6275	68.74	177	185	1
6276	68.75	176	185	1
6277	68.76	179	185	1
6278	68.77	178	185	1
6279	68.78	182	186	1
6280	68.79	171	186	1
6281	68.80	177	186	1
6282	68.81	189	186	1
6283	68.82	180	187	1
6284	68.83	191	188	1
6285	68.84	200	190	1
6286	68.85	209	194	1
6287	68.86	232	199	1
6288	68.87	216	203	1
6289	68.88	215	201	1
6290	68.89	209	197	1
6291	68.90	210	194	1
6292	68.91	210	195	1
6293	68.92	205	196	1
6294	68.93	212	195	1
6295	68.94	193	192	1
6296	68.95	194	189	1
6297	68.96	180	187	1
6298	68.97	175	186	1
6299	68.98	185	185	1
6300	68.99	182	185	1
6301	69.00	184	185	1
6302	69.01	182	185	1
6303	69.02	188	184	1
6304	69.03	172	184	1
6305	69.04	186	184	1
6306	69.05	180	184	1
6307	69.06	173	184	1
6308	69.07	182	184	1
6309	69.08	179	184	1
6310	69.09	181	184	1
6311	69.10	185	184	1
6312	69.11	179	185	1
6313	69.12	189	185	1
6314	69.13	201	185	1
6315	69.14	196	186	1
6316	69.15	183	187	1
6317	69.16	183	186	1
6318	69.17	187	185	1
6319	69.18	186	184	1
6320	69.19	182	184	1
6321	69.20	177	184	1
6322	69.21	183	184	1
6323	69.22	186	184	1
6324	69.23	176	184	1
6325	69.24	181	185	1
6326	69.25	194	186	1
6327	69.26	187	187	1
6328	69.27	188	187	1
6329	69.28	186	186	1
6330	69.29	185	185	1
6331	69.30	189	184	1
6332	69.31	187	184	1
6333	69.32	179	184	1
6334	69.33	183	184	1
6335	69.34	198	185	1
6336	69.35	188	186	1
6337	69.36	193	186	1
6338	69.37	197	186	1
6339	69.38	178	185	1
6340	69.39	184	184	1
6341	69.40	186	183	1
6342	69.41	182	183	1
6343	69.42	178	183	1
6344	69.43	181	182	1
6345	69.44	187	182	1
6346	69.45	185	182	1
6347	69.46	186	182	1
6348	69.47	184	183	1
6349	69.48	189	183	1
6350	69.49	191	184	1
6351	69.50	204	185	1
6352	69.51	192	187	1
6353	69.52	201	186	1
6354	69.53	193	185	1
6355	69.54	187	183	1
6356	69.55	185	182	1
6357	69.56	183	182	1
6358	69.57	182	182	1
6359	69.58	184	182	1
6360	69.59	189	181	1
6361	69.60	179	181	1
6362	69.61	182	181	1
6363	69.62	189	181	1
6364	69.63	188	181	1
6365	69.64	177	181	1
6366	69.65	178	181	1
6367	69.66	180	181	1
6368	69.67	183	181	1
6369	69.68	187	181	1
6370	69.69	196	182	1
6371	69.70	189	182	1
6372	69.71	185	183	1
6373	69.72	197	184	1
6374	69.73	186	183	1
6375	69.74	185	182	1
6376	69.75	189	181	1
6377	69.76	183	181	1
6378	69.77	185	181	1
6379	69.78	182	181	1
6380	69.79	181	181	1
6381	69.80	180	181	1
6382	69.81	189	181	1
6383	69.82	194	182	1
6384	69.83	193	183	1
6385	69.84	200	183	1
6386	69.85	201	183	1
6387	69.86	184	182	1
6388	69.87	186	181	1
6389	69.88	188	181	1
6390	69.89	184	181	1
6391	69.90	190	181	1
6392	69.91	183	181	1
6393	69.92	190	181	1
6394	69.93	189	182	1
6395	69.94	185	183	1
6396	69.95	195	184	1
6397	69.96	209	188	1
6398	69.97	241	195	1
6399	69.98	276	206	1
6400	69.99	296	218	1
6401	70.00	303	217	1


# The following lines are used to test the character set of files sent by
# network email or other means. They are not part of the CIF data set.
# abcdefghijklmnopqrstuvwxyzABCDEFGHIJKLMNOPQRSTUVWXYZ0123456789
# !@#$%^&*()_+{}:"~<>?|\-=[];'`,./                 


 
